# Supplementary material for: Transcriptomic Analysis of Coding Genes and Non-Coding RNAs Reveals Complex Regulatory Networks Underlying the Black Back and White Belly Coat Phenotype in Chinese Wuzhishan Pigs
Source: Genes (Basel). 2019 Mar 7;10(3):201. doi: 10.3390/genes10030201 (PMC6470719; doi:10.3390/genes10030201)
Supplement: Supplementary file 1 [file genes-10-00201-s001.zip]

Archive with 10 entries (10 files):
- Figure S1 Dopa staining of black skin and white skin of Wuzhishan pig.docx
- Figure S2 Pearson correlation coefficients for the biological replicates from WW (white skin) and WB (black skin).docx
- Figure S3 The sequence conservation of LncRNAs and mRNAs.docx
- Figure S4 Crucial pathways were clustered from DE lncRNAs and DE miRNAs target genes.docx
- Table S1 Primers used to detect gene and lncRNA expression.docx
- Table S2 Annotated mature miRNAs and precursors.xls
- Table S3 Novel mature miRNA sequence and precursor sequence.xls
- Table S4 Differentially expressed genes in white skin and black skin.xls
- Table S5 Differentially expressed lncRNAs in white skin and black skin.xls
- Table S6 Differentially expressed miRNAs in white skin and black skin.xls
