# Supplementary material for: Transcriptomic Analysis of Coding Genes and Non-Coding RNAs Reveals Complex Regulatory Networks Underlying the Black Back and White Belly Coat Phenotype in Chinese Wuzhishan Pigs
Source: Genes (Basel). 2019 Mar 7;10(3):201. doi: 10.3390/genes10030201 (PMC6470719; doi:10.3390/genes10030201)
Supplement: Supplementary file 1 [file genes-10-00201-s001.zip › Table S2 Annotated mature miRNAs and precursors.xls]

## Sheet: Sheet1
Annotated mature miRNAs and precursors
miRNA_Name	miRNA_Location	Precursor_Name	Precursor_Location
ssc-let-7c	(1) 13:181303224..181303245:+	ssc-let-7c	(1) 13:181303209..181303302:+
ssc-let-7d-3p	(1) 3:43468565..43468586:+	ssc-let-7d	(1) 3:43468501..43468596:+
ssc-let-7d-5p	(1) 3:43468511..43468532:+	ssc-let-7d	(1) 3:43468501..43468596:+
ssc-let-7e	(1) 6:58332091..58332112:-	ssc-let-7e	(1) 6:58332042..58332121:-
ssc-let-7f	(1) 3:43466044..43466065:+	ssc-let-7f-2	(1) 3:43466034..43466130:+
ssc-let-7g	(1) 13:34406195..34406216:-	ssc-let-7g	(1) 13:34406140..34406219:-
ssc-miR-1	(1) 17:61894099..61894119:+	ssc-mir-1	(1) 17:61894036..61894143:+
ssc-miR-100	(1) 9:49157952..49157973:-	ssc-mir-100	(1) 9:49157909..49157988:-
ssc-miR-103	(1) 17:31808848..31808870:-	ssc-mir-103-2	(1) 17:31808837..31808916:-
ssc-miR-105-1	(1) X:123628430..123628449:-	ssc-mir-105-1	(1) X:123628381..123628461:-
ssc-miR-105-2	(1) X:123630547..123630566:-	ssc-mir-105-2	(1) X:123630499..123630578:-
ssc-miR-106a	(1) X:110114433..110114456:-	ssc-mir-106a	(1) X:110114388..110114468:-
ssc-miR-107	(1) 14:101420756..101420778:-	ssc-mir-107	(1) 14:101420743..101420829:-
ssc-miR-10a-3p	(1) 12:24833654..24833674:-	ssc-mir-10a	(1) 12:24833644..24833723:-
ssc-miR-10a-5p	(1) 12:24833694..24833715:-	ssc-mir-10a	(1) 12:24833644..24833723:-
ssc-miR-10b	(1) 15:81951653..81951674:+	ssc-mir-10b	(1) 15:81951644..81951723:+
ssc-miR-122	(1) 1:162329824..162329846:-	ssc-mir-122	(1) 1:162329776..162329860:-
ssc-miR-1224	(1) 13:122141120..122141139:+	ssc-mir-1224	(1) 13:122141042..122141149:+
ssc-miR-1249	(1) 5:4187962..4187983:+	ssc-mir-1249-2	(1) 5:4187912..4187993:+
ssc-miR-124a	(1) 4:69968880..69968900:-	ssc-mir-124a-1	(1) 4:69968854..69968958:-
ssc-miR-125a	(1) 6:58331613..58331635:-	ssc-mir-125a	(1) 6:58331566..58331645:-
ssc-miR-125b	(1) 9:49109485..49109506:-	ssc-mir-125b-1	(1) 9:49109435..49109514:-
ssc-miR-126-3p	(1) AEMK02000682.1:1108701..1108722:-	ssc-mir-126	(1) AEMK02000682.1:1108695..1108767:-
ssc-miR-126-5p	(1) AEMK02000682.1:1108739..1108759:-	ssc-mir-126	(1) AEMK02000682.1:1108695..1108767:-
ssc-miR-127	(1) 7:121709688..121709709:+	ssc-mir-127	(1) 7:121709636..121709715:+
ssc-miR-1277	(1) X:96979740..96979761:+	ssc-mir-1277	(1) X:96979692..96979771:+
ssc-miR-1296-3p	(1) 14:66819713..66819734:-	ssc-mir-1296	(1) 14:66819703..66819787:-
ssc-miR-1296-5p	(1) 14:66819756..66819777:-	ssc-mir-1296	(1) 14:66819703..66819787:-
ssc-miR-129a-3p	(1) 2:18724226..18724247:-	ssc-mir-129a	(1) 2:18724220..18724299:-
ssc-miR-129a-5p	(1) 18:20157266..20157286:-	ssc-mir-129b	(1) 18:20157213..20157296:-
ssc-miR-129b	(1) 18:20157266..20157286:-	ssc-mir-129b	(1) 18:20157213..20157296:-
ssc-miR-1306-3p	(1) 14:51473965..51473985:+	ssc-mir-1306	(1) 14:51473918..51473997:+
ssc-miR-1306-5p	(1) 14:51473925..51473946:+	ssc-mir-1306	(1) 14:51473918..51473997:+
ssc-miR-1307	(1) 14:114325634..114325655:-	ssc-mir-1307	(1) 14:114325624..114325703:-
ssc-miR-130a	(1) 2:13296703..13296724:-	ssc-mir-130a	(1) 2:13296695..13296773:-
ssc-miR-130b	(1) 14:50245050..50245071:-	ssc-mir-130b	(1) 14:50245041..50245120:-
ssc-miR-132	(1) 12:48162635..48162656:-	ssc-mir-132	(1) 12:48162625..48162702:-
ssc-miR-133a-3p	(1) 6:106998910..106998930:-	ssc-mir-133a-2	(1) 6:106998899..106998971:-
ssc-miR-133a-5p	(1) 6:106998947..106998968:-	ssc-mir-133a-2	(1) 6:106998899..106998971:-
ssc-miR-133b	(1) 7:45980184..45980206:+	ssc-mir-133b	(1) 7:45980138..45980217:+
ssc-miR-1343	(1) 2:26066344..26066365:-	ssc-mir-1343	(1) 2:26066334..26066412:-
ssc-miR-135	(1) 5:86141240..86141262:-	ssc-mir-135-2	(1) 5:86141185..86141284:-
ssc-miR-136	(1) 7:121711342..121711364:+	ssc-mir-136	(1) 7:121711328..121711409:+
ssc-miR-137	(1) 4:119794042..119794064:+	ssc-mir-137	(1) 4:119793993..119794074:+
ssc-miR-139-3p	(1) 9:7175317..7175339:-	ssc-mir-139	(1) 9:7175314..7175381:-
ssc-miR-139-5p	(1) 9:7175354..7175375:-	ssc-mir-139	(1) 9:7175314..7175381:-
ssc-miR-140-3p	(1) 6:17077533..17077555:-	ssc-mir-140	(1) 6:17077530..17077599:-
ssc-miR-140-5p	(1) 6:17077573..17077593:-	ssc-mir-140	(1) 6:17077530..17077599:-
ssc-miR-142-3p	(1) 12:34609389..34609410:-	ssc-mir-142	(1) 12:34609378..34609457:-
ssc-miR-142-5p	(1) 12:34609426..34609446:-	ssc-mir-142	(1) 12:34609378..34609457:-
ssc-miR-143-3p	(1) 2:150578786..150578806:+	ssc-mir-143	(1) 2:150578738..150578817:+
ssc-miR-143-5p	(1) 2:150578752..150578772:+	ssc-mir-143	(1) 2:150578738..150578817:+
ssc-miR-144	(1) 12:45088968..45088986:-	ssc-mir-144	(1) 12:45088958..45089033:-
ssc-miR-145-3p	(1) 2:150580179..150580200:+	ssc-mir-145	(1) 2:150580126..150580211:+
ssc-miR-145-5p	(1) 2:150580141..150580164:+	ssc-mir-145	(1) 2:150580126..150580211:+
ssc-miR-1468	(1) X:50337139..50337160:-	ssc-mir-1468	(1) X:50337088..50337170:-
ssc-miR-146a-3p	(1) 16:63044271..63044292:-	ssc-mir-146a	(1) 16:63044261..63044338:-
ssc-miR-146a-5p	(1) 16:63044307..63044328:-	ssc-mir-146a	(1) 16:63044261..63044338:-
ssc-miR-148a-3p	(1) 18:46415256..46415277:+	ssc-mir-148a	(1) 18:46415213..46415280:+
ssc-miR-148a-5p	(1) 18:46415218..46415239:+	ssc-mir-148a	(1) 18:46415213..46415280:+
ssc-miR-148b-3p	(1) 5:19531038..19531059:+	ssc-mir-148b	(1) 5:19530990..19531069:+
ssc-miR-148b-5p	(1) 5:19530999..19531021:+	ssc-mir-148b	(1) 5:19530990..19531069:+
ssc-miR-149	(1) 15:139474777..139474799:+	ssc-mir-149	(1) 15:139474769..139474844:+
ssc-miR-150	(1) 6:54580957..54580978:-	ssc-mir-150-2	(1) 6:54580912..54580988:-
ssc-miR-151-3p	(1) 4:2849088..2849109:+	ssc-mir-151	(1) 4:2849041..2849120:+
ssc-miR-152	(1) 12:24292264..24292284:-	ssc-mir-152	(1) 12:24292249..24292328:-
ssc-miR-155-3p	(1) 13:189138872..189138892:+	ssc-mir-155	(1) 13:189138822..189138902:+
ssc-miR-155-5p	(1) 13:189138832..189138853:+	ssc-mir-155	(1) 13:189138822..189138902:+
ssc-miR-15a	(1) 11:17757474..17757494:+	ssc-mir-15a	(1) 11:17757463..17757541:+
ssc-miR-15b	(1) 13:100083191..100083212:+	ssc-mir-15b	(1) 13:100083172..100083269:+
ssc-miR-16	(1) 13:100083336..100083357:+	ssc-mir-16-1	(1) 13:100083329..100083405:+
ssc-miR-17-3p	(1) 11:60734703..60734724:+	ssc-mir-17	(1) 11:60734656..60734732:+
ssc-miR-17-5p	(1) 11:60734665..60734687:+	ssc-mir-17	(1) 11:60734656..60734732:+
ssc-miR-181b	(1) 10:21696538..21696561:-	ssc-mir-181b-1	(1) 10:21696492..21696571:-
ssc-miR-181c	(1) 2:65280001..65280022:-	ssc-mir-181c	(1) 2:65279950..65280036:-
ssc-miR-181d-3p	(1) 2:65279782..65279803:-	ssc-mir-181d	(1) 2:65279773..65279852:-
ssc-miR-181d-5p	(1) 2:65279821..65279844:-	ssc-mir-181d	(1) 2:65279773..65279852:-
ssc-miR-182	(1) 18:18986840..18986863:+	ssc-mir-182	(1) 18:18986830..18986913:+
ssc-miR-183	(1) 18:18982274..18982296:+	ssc-mir-183	(1) 18:18982269..18982338:+
ssc-miR-1839-3p	(1) 7:52196786..52196806:-	ssc-mir-1839	(1) 7:52196776..52196855:-
ssc-miR-1839-5p	(1) 7:52196824..52196845:-	ssc-mir-1839	(1) 7:52196776..52196855:-
ssc-miR-184	(1) 7:48345068..48345089:+	ssc-mir-184	(1) 7:48345017..48345099:+
ssc-miR-185	(1) 14:51449913..51449934:+	ssc-mir-185	(1) 14:51449903..51449978:+
ssc-miR-186	(1) 6:141943342..141943364:+	ssc-mir-186	(1) 6:141943328..141943409:+
ssc-miR-18a	(1) 11:60734804..60734825:+	ssc-mir-18a	(1) 11:60734791..60734882:+
ssc-miR-18b	(1) X:110114274..110114296:-	ssc-mir-18b	(1) X:110114224..110114306:-
ssc-miR-190a	(1) 1:109225436..109225456:-	ssc-mir-190a	(1) 1:109225385..109225466:-
ssc-miR-190b	(1) 4:95540616..95540637:+	ssc-mir-190b	(1) 4:95540606..95540688:+
ssc-miR-191	(1) 13:31655533..31655555:-	ssc-mir-191	(1) 13:31655484..31655563:-
ssc-miR-192	(1) 2:7285677..7285697:+	ssc-mir-192	(1) 2:7285667..7285746:+
ssc-miR-193a-3p	(1) 12:43336978..43336999:-	ssc-mir-193a	(1) 12:43336969..43337048:-
ssc-miR-193a-5p	(1) 12:43337012..43337033:-	ssc-mir-193a	(1) 12:43336969..43337048:-
ssc-miR-194a	(1) 2:7285476..7285496:+	ssc-mir-194a	(1) 2:7285466..7285541:+
ssc-miR-194b-3p	(1) 10:9704920..9704941:-	ssc-mir-194b	(1) 10:9704910..9704987:-
ssc-miR-194b-5p	(1) 10:9704956..9704977:-	ssc-mir-194b	(1) 10:9704910..9704987:-
ssc-miR-195	(1) 12:52422083..52422103:-	ssc-mir-195	(1) 12:52422039..52422118:-
ssc-miR-196a	(1) 12:24886364..24886385:-	ssc-mir-196a-1	(1) 12:24886316..24886395:-
ssc-miR-196b-3p	(1) 18:45404365..45404386:+	ssc-mir-196b-2	(1) 18:45404319..45404396:+
ssc-miR-196b-5p	(1) 18:45404329..45404350:+	ssc-mir-196b-2	(1) 18:45404319..45404396:+
ssc-miR-199a-3p	(1) 1:268691526..268691547:-	ssc-mir-199b	(1) 1:268691520..268691593:-
ssc-miR-199a-5p	(1) 9:114533828..114533850:-	ssc-mir-199a-1	(1) 9:114533783..114533858:-
ssc-miR-199b-3p	(1) 1:268691527..268691548:-	ssc-mir-199b	(1) 1:268691520..268691593:-
ssc-miR-199b-5p	(1) 1:268691565..268691586:-	ssc-mir-199b	(1) 1:268691520..268691593:-
ssc-miR-19a	(1) 11:60734987..60735009:+	ssc-mir-19a	(1) 11:60734939..60735020:+
ssc-miR-202-3p	(1) 14:141207147..141207165:-	ssc-mir-202	(1) 14:141207134..141207213:-
ssc-miR-202-5p	(1) 14:141207181..141207201:-	ssc-mir-202	(1) 14:141207134..141207213:-
ssc-miR-204	(1) 1:224065550..224065571:-	ssc-mir-204	(1) 1:224065494..224065602:-
ssc-miR-205	(1) 9:133517119..133517140:-	ssc-mir-205	(1) 9:133517078..133517146:-
ssc-miR-206	(1) 7:45976342..45976363:+	ssc-mir-206	(1) 7:45976293..45976372:+
ssc-miR-208b	(1) 7:75667830..75667851:+	ssc-mir-208b	(1) 7:75667786..75667865:+
ssc-miR-20a	(1) 11:60735116..60735137:+	ssc-mir-20a	(1) 11:60735109..60735179:+
ssc-miR-20b	(1) X:110114027..110114049:-	ssc-mir-20b-2	(1) X:110113980..110114059:-
ssc-miR-21	(1) 12:36065284..36065305:+	ssc-mir-21	(1) 12:36065267..36065358:+
ssc-miR-210	(1) 2:335278..335299:-	ssc-mir-210	(1) 2:335271..335346:-
ssc-miR-212	(1) 12:48163103..48163125:-	ssc-mir-212	(1) 12:48163054..48163135:-
ssc-miR-214	(1) 9:114528011..114528031:-	ssc-mir-214	(1) 9:114527992..114528101:-
ssc-miR-215	(1) 10:9704662..9704682:-	ssc-mir-215	(1) 10:9704606..9704701:-
ssc-miR-216	(1) 3:85334541..85334563:+	ssc-mir-216-2	(1) 3:85334531..85334612:+
ssc-miR-217	(1) 3:85341286..85341309:+	ssc-mir-217-2	(1) 3:85341276..85341353:+
ssc-miR-218	(1) 16:55115936..55115956:+	ssc-mir-218b	(1) 16:55115926..55116009:+
ssc-miR-218-3p	(1) 8:15047655..15047675:+	ssc-mir-218-1	(1) 8:15047602..15047685:+
ssc-miR-218-3p	(1) 8:15047655..15047675:+	ssc-mir-218-2	(1) 8:15047602..15047683:+
ssc-miR-218-5p	(1) 16:55115936..55115956:+	ssc-mir-218b	(1) 16:55115926..55116009:+
ssc-miR-218b	(1) 8:15047612..15047633:+	ssc-mir-218-1	(1) 8:15047602..15047685:+
ssc-miR-218b	(1) 8:15047612..15047633:+	ssc-mir-218-2	(1) 8:15047602..15047683:+
ssc-miR-219a	(1) 7:25250890..25250911:+	ssc-mir-219a	(1) 7:25250839..25250921:+
ssc-miR-219b-3p	(1) 1:268816977..268816996:-	ssc-mir-219b	(1) 1:268816967..268817050:-
ssc-miR-22-3p	(1) 12:47913343..47913364:-	ssc-mir-22	(1) 12:47913333..47913412:-
ssc-miR-22-5p	(1) 12:47913381..47913402:-	ssc-mir-22	(1) 12:47913333..47913412:-
ssc-miR-221-3p	(1) X:40571073..40571094:-	ssc-mir-221	(1) X:40571068..40571137:-
ssc-miR-221-5p	(1) X:40571109..40571134:-	ssc-mir-221	(1) X:40571068..40571137:-
ssc-miR-222	(1) X:40571814..40571837:-	ssc-mir-222	(1) X:40571808..40571887:-
ssc-miR-224	(1) X:123283478..123283500:-	ssc-mir-224	(1) X:123283427..123283507:-
ssc-miR-2320-3p	(1) 6:65301252..65301272:-	ssc-mir-2320	(1) 6:65301242..65301322:-
ssc-miR-2320-5p	(1) 6:65301291..65301312:-	ssc-mir-2320	(1) 6:65301242..65301322:-
ssc-miR-2366	(1) 1:127928801..127928822:-	ssc-mir-2366-2	(1) 1:127928791..127928873:-
ssc-miR-23a	(1) 2:65308158..65308178:+	ssc-mir-23a	(1) 2:65308117..65308186:+
ssc-miR-23b	(1) 10:27080206..27080227:-	ssc-mir-23b	(1) 10:27080197..27080276:-
ssc-miR-24-1-5p	(1) 2:65308464..65308487:+	ssc-mir-24-1	(1) 2:65308453..65308524:+
ssc-miR-24-2-5p	(1) 10:27079461..27079483:-	ssc-mir-24-2	(1) 10:27079417..27079496:-
ssc-miR-24-3p	(1) 10:27079424..27079445:-	ssc-mir-24-2	(1) 10:27079417..27079496:-
ssc-miR-2411	(1) 4:95486833..95486854:-	ssc-mir-2411	(1) 4:95486782..95486864:-
ssc-miR-2483	(1) X:102636099..102636120:-	ssc-mir-2483	(1) X:102636089..102636164:-
ssc-miR-26a	(1) 5:23112793..23112814:-	ssc-mir-26a	(1) 5:23112744..23112827:-
ssc-miR-27a	(1) 2:65308347..65308367:+	ssc-mir-27a	(1) 2:65308294..65308375:+
ssc-miR-27b-3p	(1) 10:27079971..27079991:-	ssc-mir-27b	(1) 10:27079963..27080042:-
ssc-miR-27b-5p	(1) 10:27080011..27080033:-	ssc-mir-27b	(1) 10:27079963..27080042:-
ssc-miR-28-3p	(1) 13:126282220..126282241:+	ssc-mir-28	(1) 13:126282167..126282252:+
ssc-miR-28-5p	(1) 13:126282180..126282201:+	ssc-mir-28	(1) 13:126282167..126282252:+
ssc-miR-296-3p	(1) 17:58970327..58970347:-	ssc-mir-296	(1) 17:58970316..58970392:-
ssc-miR-296-5p	(1) 17:58970362..58970382:-	ssc-mir-296	(1) 17:58970316..58970392:-
ssc-miR-299	(1) AEMK02000452.1:30473..30493:+	ssc-mir-299	(1) AEMK02000452.1:30459..30537:+
ssc-miR-29a	(1) 18:18040083..18040105:+	ssc-mir-29a	(1) 18:18040032..18040117:+
ssc-miR-29b	(1) 9:135019130..135019152:+	ssc-mir-29b-2	(1) 9:135019079..135019162:+
ssc-miR-29c	(1) 9:135019691..135019712:+	ssc-mir-29c	(1) 9:135019638..135019725:+
ssc-miR-30a-3p	(1) 1:51412851..51412872:-	ssc-mir-30a	(1) 1:51412827..51412933:-
ssc-miR-30a-5p	(1) 1:51412892..51412913:-	ssc-mir-30a	(1) 1:51412827..51412933:-
ssc-miR-30b-3p	(1) 4:6952842..6952862:+	ssc-mir-30b	(1) 4:6952794..6952869:+
ssc-miR-30b-5p	(1) 4:6952804..6952825:+	ssc-mir-30b	(1) 4:6952794..6952869:+
ssc-miR-30c-1-3p	(1) 6:170426793..170426812:-	ssc-mir-30c-1	(1) 6:170426781..170426860:-
ssc-miR-30c-3p	(1) 1:51383791..51383812:-	ssc-mir-30c-2	(1) 1:51383782..51383861:-
ssc-miR-30c-5p	(1) 6:170426829..170426851:-	ssc-mir-30c-1	(1) 6:170426781..170426860:-
ssc-miR-30d	(1) 4:6948676..6948699:+	ssc-mir-30d	(1) 4:6948669..6948747:+
ssc-miR-30e-3p	(1) 6:170429849..170429870:-	ssc-mir-30e	(1) 6:170429841..170429920:-
ssc-miR-30e-5p	(1) 6:170429889..170429912:-	ssc-mir-30e	(1) 6:170429841..170429920:-
ssc-miR-31	(1) 1:201198742..201198763:+	ssc-mir-31	(1) 1:201198732..201198809:+
ssc-miR-32	(1) 1:250115948..250115968:-	ssc-mir-32	(1) 1:250115904..250115973:-
ssc-miR-320	(1) 14:6520916..6520938:-	ssc-mir-320	(1) 14:6520901..6520980:-
ssc-miR-323	(1) AEMK02000452.1:32457..32478:+	ssc-mir-323	(1) AEMK02000452.1:32408..32493:+
ssc-miR-324	(1) 12:52579642..52579664:-	ssc-mir-324	(1) 12:52579596..52579675:-
ssc-miR-325	(1) X:61213902..61213924:-	ssc-mir-325	(1) X:61213842..61213935:-
ssc-miR-326	(1) 9:9581960..9581979:-	ssc-mir-326	(1) 9:9581944..9582034:-
ssc-miR-328	(1) 6:27844713..27844734:-	ssc-mir-328	(1) 6:27844701..27844780:-
ssc-miR-331-3p	(1) 5:88028348..88028368:-	ssc-mir-331	(1) 5:88028339..88028418:-
ssc-miR-331-5p	(1) 5:88028384..88028404:-	ssc-mir-331	(1) 5:88028339..88028418:-
ssc-miR-335	(1) 18:18341624..18341645:-	ssc-mir-335	(1) 18:18341580..18341659:-
ssc-miR-338	(1) 12:1601484..1601505:+	ssc-mir-338	(1) 12:1601437..1601515:+
ssc-miR-339	(1) 1:164026027..164026047:-	ssc-mir-339-2	(1) 1:164025972..164026057:-
ssc-miR-339-3p	(1) 3:666930..666950:-	ssc-mir-339-1	(1) 3:666918..666997:-
ssc-miR-339-5p	(1) 3:666966..666987:-	ssc-mir-339-1	(1) 3:666918..666997:-
ssc-miR-340	(1) 2:78571462..78571483:+	ssc-mir-340-2	(1) 2:78571452..78571535:+
ssc-miR-342	(1) 7:121021808..121021832:+	ssc-mir-342	(1) 7:121021761..121021840:+
ssc-miR-345-3p	(1) 7:121193768..121193788:+	ssc-mir-345-2	(1) 7:121193721..121193798:+
ssc-miR-345-5p	(1) 7:121193731..121193750:+	ssc-mir-345-2	(1) 7:121193721..121193798:+
ssc-miR-34c	(1) 9:39280290..39280312:+	ssc-mir-34c-2	(1) 9:39280280..39280353:+
ssc-miR-361-3p	(1) X:68924512..68924535:-	ssc-mir-361	(1) X:68924500..68924579:-
ssc-miR-361-5p	(1) X:68924553..68924574:-	ssc-mir-361	(1) X:68924500..68924579:-
ssc-miR-3613	(1) 11:17808269..17808288:+	ssc-mir-3613	(1) 11:17808259..17808335:+
ssc-miR-362	(1) X:43711736..43711760:+	ssc-mir-362	(1) X:43711726..43711804:+
ssc-miR-363	(1) X:110113558..110113580:-	ssc-mir-363-2	(1) X:110113549..110113633:-
ssc-miR-365-3p	(1) 12:43324737..43324758:-	ssc-mir-365-2	(1) 12:43324725..43324804:-
ssc-miR-365-5p	(1) 12:43324776..43324798:-	ssc-mir-365-2	(1) 12:43324725..43324804:-
ssc-miR-370	(1) 7:121736941..121736962:+	ssc-mir-370	(1) 7:121736893..121736972:+
ssc-miR-371-5p	(1) 6:56427254..56427275:-	ssc-mir-371	(1) 6:56427208..56427285:-
ssc-miR-374a-3p	(1) X:59602894..59602915:-	ssc-mir-374a	(1) X:59602875..59602954:-
ssc-miR-374a-5p	(1) X:59602924..59602945:-	ssc-mir-374a	(1) X:59602875..59602954:-
ssc-miR-374b-3p	(1) X:59551166..59551187:-	ssc-mir-374b	(1) X:59551146..59551225:-
ssc-miR-374b-5p	(1) X:59551196..59551217:-	ssc-mir-374b	(1) X:59551146..59551225:-
ssc-miR-376a-3p	(1) AEMK02000452.1:46380..46400:+	ssc-mir-376a	(1) AEMK02000452.1:46331..46410:+
ssc-miR-376a-5p	(1) AEMK02000452.1:46343..46365:+	ssc-mir-376a	(1) AEMK02000452.1:46331..46410:+
ssc-miR-376c	(1) AEMK02000452.1:45245..45266:+	ssc-mir-376c	(1) AEMK02000452.1:45235..45312:+
ssc-miR-378	(1) 12:36947486..36947507:+	ssc-mir-378-2	(1) 12:36947443..36947510:+
ssc-miR-378b-3p	(1) 1:254135505..254135525:-	ssc-mir-378b	(1) 1:254135495..254135571:-
ssc-miR-381	(1) AEMK02000452.1:50034..50056:+	ssc-mir-381	(1) AEMK02000452.1:50024..50105:+
ssc-miR-382	(1) AEMK02000452.1:58451..58471:+	ssc-mir-382	(1) AEMK02000452.1:58441..58517:+
ssc-miR-383	(1) 17:2698051..2698071:-	ssc-mir-383	(1) 17:2698041..2698122:-
ssc-miR-411	(1) AEMK02000452.1:30049..30068:+	ssc-mir-411	(1) AEMK02000452.1:30003..30078:+
ssc-miR-421-3p	(1) X:59551002..59551024:-	ssc-mir-421	(1) X:59550992..59551069:-
ssc-miR-421-5p	(1) X:59551036..59551059:-	ssc-mir-421	(1) X:59550992..59551069:-
ssc-miR-423-3p	(1) 12:46211570..46211592:+	ssc-mir-423	(1) 12:46211525..46211604:+
ssc-miR-423-5p	(1) 12:46211534..46211556:+	ssc-mir-423	(1) 12:46211525..46211604:+
ssc-miR-424-3p	(1) X:110387912..110387932:-	ssc-mir-424	(1) X:110387902..110387981:-
ssc-miR-424-5p	(1) X:110387948..110387969:-	ssc-mir-424	(1) X:110387902..110387981:-
ssc-miR-425-3p	(1) 13:31655000..31655021:-	ssc-mir-425	(1) 13:31654994..31655073:-
ssc-miR-425-5p	(1) 13:31655040..31655062:-	ssc-mir-425	(1) 13:31654994..31655073:-
ssc-miR-429	(1) 6:63491970..63491991:+	ssc-mir-429	(1) 6:63491921..63492001:+
ssc-miR-432-3p	(1) 7:121711192..121711211:+	ssc-mir-432	(1) 7:121711137..121711216:+
ssc-miR-432-5p	(1) 7:121711143..121711163:+	ssc-mir-432	(1) 7:121711137..121711216:+
ssc-miR-4334-3p	(1) 3:666968..666987:-	ssc-mir-339-1	(1) 3:666918..666997:-
ssc-miR-4334-5p	(1) 15:121399622..121399640:+	ssc-mir-4334	(1) 15:121399612..121399680:+
ssc-miR-4335	(1) 9:9982312..9982331:-	ssc-mir-4335	(1) 9:9982302..9982365:-
ssc-miR-4337	(1) 18:15160850..15160871:-	ssc-mir-4337	(1) 18:15160804..15160881:-
ssc-miR-4338	(1) 6:169655029..169655050:+	ssc-mir-4338	(1) 6:169655019..169655096:+
ssc-miR-450a	(1) X:110381803..110381824:-	ssc-mir-450a	(1) X:110381746..110381851:-
ssc-miR-450b-3p	(1) X:110381601..110381621:-	ssc-mir-450b	(1) X:110381587..110381666:-
ssc-miR-450b-5p	(1) X:110381637..110381658:-	ssc-mir-450b	(1) X:110381587..110381666:-
ssc-miR-450c-3p	(1) X:110381902..110381923:-	ssc-mir-450c	(1) X:110381891..110381971:-
ssc-miR-450c-5p	(1) X:110381937..110381958:-	ssc-mir-450c	(1) X:110381891..110381971:-
ssc-miR-451	(1) 12:45088838..45088859:-	ssc-mir-451	(1) 12:45088808..45088872:-
ssc-miR-452	(1) X:123284528..123284549:-	ssc-mir-452	(1) X:123284480..123284559:-
ssc-miR-455-3p	(1) 1:254824249..254824269:+	ssc-mir-455	(1) 1:254824200..254824279:+
ssc-miR-455-5p	(1) 1:254824211..254824232:+	ssc-mir-455	(1) 1:254824200..254824279:+
ssc-miR-486	(1) 17:10758868..10758889:-	ssc-mir-486-2	(1) 17:10758818..10758899:-
ssc-miR-487b	(1) AEMK02000452.1:50497..50518:+	ssc-mir-487b	(1) AEMK02000452.1:50487..50564:+
ssc-miR-489	(1) 9:73330700..73330721:-	ssc-mir-489	(1) 9:73330690..73330770:-
ssc-miR-490	(1) 18:12568206..12568227:-	ssc-mir-490-1	(1) 18:12568196..12568274:-
ssc-miR-490	(1) 18:12568206..12568227:-	ssc-mir-490-2	(1) 18:12568196..12568276:-
ssc-miR-490-3p	(1) 18:12568206..12568227:-	ssc-mir-490-1	(1) 18:12568196..12568274:-
ssc-miR-490-3p	(1) 18:12568206..12568227:-	ssc-mir-490-2	(1) 18:12568196..12568276:-
ssc-miR-490-5p	(1) 18:12568245..12568264:-	ssc-mir-490-1	(1) 18:12568196..12568274:-
ssc-miR-490-5p	(1) 18:12568245..12568264:-	ssc-mir-490-2	(1) 18:12568196..12568276:-
ssc-miR-491	(1) 1:202227295..202227316:-	ssc-mir-491	(1) 1:202227251..202227326:-
ssc-miR-493-5p	(1) 7:121697847..121697868:+	ssc-mir-493	(1) 7:121697837..121697919:+
ssc-miR-497	(1) 12:52422381..52422401:-	ssc-mir-497	(1) 12:52422329..52422408:-
ssc-miR-499-3p	(1) 17:38374169..38374190:+	ssc-mir-499	(1) 17:38374118..38374197:+
ssc-miR-499-5p	(1) 17:38374132..38374152:+	ssc-mir-499	(1) 17:38374118..38374197:+
ssc-miR-500	(1) X:43711301..43711321:+	ssc-mir-500	(1) X:43711254..43711333:+
ssc-miR-503	(1) X:110387621..110387643:-	ssc-mir-503	(1) X:110387556..110387664:-
ssc-miR-504	(1) X:113495329..113495351:-	ssc-mir-504	(1) X:113495281..113495360:-
ssc-miR-505	(1) X:114563951..114563972:-	ssc-mir-505	(1) X:114563942..114564021:-
ssc-miR-532-3p	(1) X:43705309..43705330:+	ssc-mir-532	(1) X:43705258..43705337:+
ssc-miR-532-5p	(1) X:43705273..43705294:+	ssc-mir-532	(1) X:43705258..43705337:+
ssc-miR-542-3p	(1) X:110382607..110382628:-	ssc-mir-542	(1) X:110382597..110382676:-
ssc-miR-542-5p	(1) X:110382645..110382665:-	ssc-mir-542	(1) X:110382597..110382676:-
ssc-miR-545-3p	(1) X:59602720..59602741:-	ssc-mir-545	(1) X:59602710..59602788:-
ssc-miR-551a	(1) 6:65111392..65111411:-	ssc-mir-551a	(1) 6:65111382..65111461:-
ssc-miR-574	(1) 8:30192330..30192351:+	ssc-mir-574	(1) 8:30192280..30192359:+
ssc-miR-582	(1) 16:38580354..38580375:-	ssc-mir-582	(1) 16:38580344..38580420:-
ssc-miR-615	(1) 5:19246820..19246840:+	ssc-mir-615	(1) 5:19246763..19246850:+
ssc-miR-628	(1) 1:116476872..116476893:+	ssc-mir-628	(1) 1:116476859..116476938:+
ssc-miR-652	(1) X:90166535..90166560:+	ssc-mir-652	(1) X:90166525..90166607:+
ssc-miR-664-3p	(1) 10:9777079..9777102:-	ssc-mir-664	(1) 10:9777071..9777150:-
ssc-miR-664-5p	(1) 10:9777117..9777139:-	ssc-mir-664	(1) 10:9777071..9777150:-
ssc-miR-671-3p	(1) 18:5989388..5989408:-	ssc-mir-671	(1) 18:5989378..5989457:-
ssc-miR-671-5p	(1) 18:5989424..5989447:-	ssc-mir-671	(1) 18:5989378..5989457:-
ssc-miR-676-3p	(1) X:56083417..56083437:+	ssc-mir-676-1	(1) X:56083372..56083451:+
ssc-miR-676-3p	(1) X:56083417..56083437:+	ssc-mir-676-2	(1) X:56083372..56083447:+
ssc-miR-676-5p	(1) X:56083381..56083402:+	ssc-mir-676-1	(1) X:56083372..56083451:+
ssc-miR-676-5p	(1) X:56083381..56083402:+	ssc-mir-676-2	(1) X:56083372..56083447:+
ssc-miR-6782-3p	(1) AEMK02000489.1:10659..10680:-	ssc-mir-6782	(1) AEMK02000489.1:10649..10723:-
ssc-miR-7	(1) 1:191218615..191218638:-	ssc-mir-7-1	(1) 1:191218565..191218648:-
ssc-miR-708-3p	(1) 9:13780177..13780199:-	ssc-mir-708	(1) 9:13780171..13780250:-
ssc-miR-708-5p	(1) 9:13780223..13780245:-	ssc-mir-708	(1) 9:13780171..13780250:-
ssc-miR-7134-3p	(1) 5:8161126..8161146:-	ssc-mir-7134	(1) 5:8161126..8161187:-
ssc-miR-7134-5p	(1) 5:8161167..8161187:-	ssc-mir-7134	(1) 5:8161126..8161187:-
ssc-miR-7135-3p	(1) 3:28371952..28371973:-	ssc-mir-7135	(1) 3:28371952..28372010:-
ssc-miR-7135-5p	(1) 3:28371990..28372010:-	ssc-mir-7135	(1) 3:28371952..28372010:-
ssc-miR-7136-3p	(1) 7:8135209..8135230:-	ssc-mir-7136	(1) 7:8135209..8135268:-
ssc-miR-7136-5p	(1) 7:8135247..8135268:-	ssc-mir-7136	(1) 7:8135209..8135268:-
ssc-miR-7137-3p	(1) 3:10968335..10968356:+	ssc-mir-7137	(1) 3:10968297..10968356:+
ssc-miR-7137-5p	(1) 3:10968297..10968317:+	ssc-mir-7137	(1) 3:10968297..10968356:+
ssc-miR-7138-3p	(1) 2:80850216..80850237:-	ssc-mir-7138	(1) 2:80850216..80850274:-
ssc-miR-7138-5p	(1) 2:80850252..80850274:-	ssc-mir-7138	(1) 2:80850216..80850274:-
ssc-miR-7139-3p	(1) 5:104132170..104132191:+	ssc-mir-7139	(1) 5:104132132..104132191:+
ssc-miR-7139-5p	(1) 5:104132132..104132154:+	ssc-mir-7139	(1) 5:104132132..104132191:+
ssc-miR-7140-3p	(1) 17:35209986..35210007:-	ssc-mir-7140	(1) 17:35209986..35210046:-
ssc-miR-7140-5p	(1) 17:35210025..35210046:-	ssc-mir-7140	(1) 17:35209986..35210046:-
ssc-miR-7141-3p	(1) 15:136990140..136990160:+	ssc-mir-7141	(1) 15:136990091..136990160:+
ssc-miR-7141-5p	(1) 15:136990091..136990111:+	ssc-mir-7141	(1) 15:136990091..136990160:+
ssc-miR-7142-3p	(1) 2:8204941..8204962:-	ssc-mir-7142	(1) 2:8204941..8205000:-
ssc-miR-7142-5p	(1) 2:8204978..8205000:-	ssc-mir-7142	(1) 2:8204941..8205000:-
ssc-miR-7143-3p	(1) 9:27306259..27306281:+	ssc-mir-7143	(1) 9:27306221..27306281:+
ssc-miR-7143-5p	(1) 9:27306221..27306244:+	ssc-mir-7143	(1) 9:27306221..27306281:+
ssc-miR-7144-3p	(1) 11:74267023..74267044:+	ssc-mir-7144	(1) 11:74266991..74267044:+
ssc-miR-7144-5p	(1) 11:74266991..74267012:+	ssc-mir-7144	(1) 11:74266991..74267044:+
ssc-miR-744	(1) 12:56464854..56464875:+	ssc-mir-744	(1) 12:56464848..56464927:+
ssc-miR-769-3p	(1) 6:52318380..52318402:+	ssc-mir-769	(1) 6:52318329..52318408:+
ssc-miR-769-5p	(1) 6:52318341..52318361:+	ssc-mir-769	(1) 6:52318329..52318408:+
ssc-miR-7857-3p	(1) 7:21459756..21459777:+	ssc-mir-7857	(1) 7:21459700..21459787:+
ssc-miR-874	(1) 2:139660128..139660150:-	ssc-mir-874	(1) 2:139660118..139660201:-
ssc-miR-885-3p	(1) 13:66597540..66597560:-	ssc-mir-885	(1) 13:66597531..66597610:-
ssc-miR-885-5p	(1) 13:66597571..66597592:-	ssc-mir-885	(1) 13:66597531..66597610:-
ssc-miR-9	(1) 2:96076402..96076423:-	ssc-mir-9-2	(1) 2:96076352..96076438:-
ssc-miR-9-1	(1) 2:96076401..96076423:-	ssc-mir-9-2	(1) 2:96076352..96076438:-
ssc-miR-9-2	(1) 2:96076401..96076423:-	ssc-mir-9-2	(1) 2:96076352..96076438:-
ssc-miR-92b-3p	(1) 4:94624293..94624314:-	ssc-mir-92b	(1) 4:94624285..94624364:-
ssc-miR-92b-5p	(1) 4:94624332..94624355:-	ssc-mir-92b	(1) 4:94624285..94624364:-
ssc-miR-935	(1) 6:56157668..56157690:-	ssc-mir-935	(1) 6:56157660..56157739:-
ssc-miR-95	(1) 8:3030982..3031003:+	ssc-mir-95	(1) 8:3030934..3031014:+
ssc-miR-96-5p	(1) 18:18982516..18982538:+	ssc-mir-96	(1) 18:18982506..18982590:+
ssc-miR-9784-5p	(1) 12:8725345..8725367:+	ssc-mir-9784-2	(1) 12:8725335..8725413:+
ssc-miR-9785-5p	(1) AEMK02000499.1:24695..24718:-	ssc-mir-9785	(1) AEMK02000499.1:24651..24728:-
ssc-miR-9786-3p	(1) X:34632235..34632254:+	ssc-mir-9786-2	(1) X:34632177..34632264:+
ssc-miR-9787-3p	(1) 1:10700376..10700395:-	ssc-mir-9787	(1) 1:10700366..10700456:-
ssc-miR-9789-3p	(1) 3:81769786..81769807:+	ssc-mir-9789	(1) 3:81769739..81769817:+
ssc-miR-9790-3p	(1) 5:12028581..12028601:+	ssc-mir-9790	(1) 5:12028518..12028611:+
ssc-miR-9792-5p	(1) 8:110922747..110922767:+	ssc-mir-9792	(1) 8:110922737..110922830:+
ssc-miR-9794-3p	(1) X:12931377..12931399:-	ssc-mir-9794	(1) X:12931367..12931461:-
ssc-miR-9795-3p	(1) 4:8276989..8277008:+	ssc-mir-9795	(1) 4:8276935..8277018:+
ssc-miR-9796-3p	(1) 3:6437249..6437268:-	ssc-mir-9796	(1) 3:6437239..6437330:-
ssc-miR-9798-3p	(1) 17:34340802..34340822:-	ssc-mir-9798	(1) 17:34340792..34340874:-
ssc-miR-9799-3p	(1) 16:36738866..36738885:+	ssc-mir-9799	(1) 16:36738809..36738895:+
ssc-miR-98	(1) X:46302436..46302457:-	ssc-mir-98	(1) X:46302381..46302460:-
ssc-miR-9800-3p	(1) 16:39250999..39251019:+	ssc-mir-9800	(1) 16:39250944..39251029:+
ssc-miR-9801-5p	(1) 2:68841510..68841530:-	ssc-mir-9801	(1) 2:68841459..68841540:-
ssc-miR-9802-3p	(1) 7:6393464..6393483:-	ssc-mir-9802	(1) 7:6393454..6393532:-
ssc-miR-9803-5p	(1) 11:5223294..5223314:-	ssc-mir-9803	(1) 11:5223250..5223324:-
ssc-miR-9804-5p	(1) 9:48988022..48988042:-	ssc-mir-9804	(1) 9:48987974..48988052:-
ssc-miR-9805-3p	(1) 13:203603763..203603783:-	ssc-mir-9805	(1) 13:203603753..203603846:-
ssc-miR-9807-5p	(1) 7:10759210..10759229:-	ssc-mir-9807	(1) 7:10759172..10759239:-
ssc-miR-9808-3p	(1) 5:31452357..31452377:-	ssc-mir-9808	(1) 5:31452347..31452427:-
ssc-miR-9809-3p	(1) X:113472249..113472268:-	ssc-mir-9809	(1) X:113472239..113472331:-
ssc-miR-9810-3p	(1) 4:83070427..83070447:+	ssc-mir-9810	(1) 4:83070363..83070457:+
ssc-miR-9811-5p	(1) 3:80615808..80615828:-	ssc-mir-9811	(1) 3:80615747..80615838:-
ssc-miR-9812-3p	(1) 1:273508942..273508961:-	ssc-mir-9812	(1) 1:273508932..273509003:-
ssc-miR-9813-5p	(1) 5:65479611..65479630:+	ssc-mir-9813	(1) 5:65479601..65479670:+
ssc-miR-9814-3p	(1) 11:2750373..2750395:-	ssc-mir-9814	(1) 11:2750363..2750446:-
ssc-miR-9815-3p	(1) 1:1013717..1013736:-	ssc-mir-9815	(1) 1:1013707..1013802:-
ssc-miR-9816-3p	(1) AEMK02000489.1:29525..29545:-	ssc-mir-9816	(1) AEMK02000489.1:29515..29597:-
ssc-miR-9817-5p	(1) 3:1065322..1065343:+	ssc-mir-9817	(1) 3:1065312..1065382:+
ssc-miR-9818-3p	(1) 9:48163325..48163345:-	ssc-mir-9818	(1) 9:48163315..48163383:-
ssc-miR-9819-5p	(1) 5:10749579..10749600:-	ssc-mir-9819	(1) 5:10749513..10749610:-
ssc-miR-9820-5p	(1) 2:140941642..140941662:-	ssc-mir-9820	(1) 2:140941598..140941672:-
ssc-miR-9822-3p	(1) 1:268691600..268691622:-	ssc-mir-9822	(1) 1:268691590..268691665:-
ssc-miR-9823-5p	(1) 1:221066371..221066391:-	ssc-mir-9823	(1) 1:221066330..221066401:-
ssc-miR-9824-5p	(1) 1:1665613..1665633:-	ssc-mir-9824	(1) 1:1665568..1665643:-
ssc-miR-9825-5p	(1) 4:84110777..84110796:+	ssc-mir-9825	(1) 4:84110767..84110829:+
ssc-miR-9826-5p	(1) 15:79395081..79395100:+	ssc-mir-9826	(1) 15:79395071..79395154:+
ssc-miR-9827-5p	(1) 5:49938528..49938549:+	ssc-mir-9827	(1) 5:49938518..49938608:+
ssc-miR-9829-5p	(1) 6:170226786..170226806:+	ssc-mir-9829	(1) 6:170226776..170226842:+
ssc-miR-9830-5p	(1) 7:121269757..121269777:-	ssc-mir-9830	(1) 7:121269716..121269787:-
ssc-miR-9831-3p	(1) 1:2893789..2893808:+	ssc-mir-9831	(1) 1:2893742..2893818:+
ssc-miR-9832-3p	(1) 1:196082337..196082356:+	ssc-mir-9832	(1) 1:196082270..196082366:+
ssc-miR-9833-5p	(1) 9:32594953..32594972:-	ssc-mir-9833	(1) 9:32594887..32594982:-
ssc-miR-9835-3p	(1) 14:89500390..89500410:-	ssc-mir-9835	(1) 14:89500380..89500477:-
ssc-miR-9836-3p	(1) 14:65750609..65750628:-	ssc-mir-9836	(1) 14:65750599..65750695:-
ssc-miR-9837-5p	(1) 7:10085307..10085327:+	ssc-mir-9837	(1) 7:10085297..10085374:+
ssc-miR-9838-5p	(1) 1:128305331..128305350:+	ssc-mir-9838	(1) 1:128305321..128305392:+
ssc-miR-9839-5p	(1) 4:79216765..79216784:+	ssc-mir-9839	(1) 4:79216755..79216828:+
ssc-miR-9840-3p	(1) 8:29548923..29548943:-	ssc-mir-9840	(1) 8:29548913..29549005:-
ssc-miR-9841-3p	(1) 7:3835436..3835456:-	ssc-mir-9841	(1) 7:3835426..3835513:-
ssc-miR-9842-5p	(1) 6:92948732..92948753:-	ssc-mir-9842	(1) 6:92948684..92948763:-
ssc-miR-9843-3p	(1) 8:114110670..114110691:-	ssc-mir-9843	(1) 8:114110660..114110740:-
ssc-miR-9846-3p	(1) 8:135576123..135576143:-	ssc-mir-9846	(1) 8:135576113..135576210:-
ssc-miR-9848-3p	(1) 7:52556306..52556326:+	ssc-mir-9848	(1) 7:52556253..52556336:+
ssc-miR-9849-5p	(1) 4:85334751..85334771:+	ssc-mir-9849	(1) 4:85334741..85334815:+
ssc-miR-9850-5p	(1) 13:78022058..78022078:-	ssc-mir-9850	(1) 13:78022015..78022088:-
ssc-miR-9852-3p	(1) 5:45909221..45909240:+	ssc-mir-9852	(1) 5:45909155..45909250:+
ssc-miR-9853-5p	(1) 12:54744737..54744756:-	ssc-mir-9853-2	(1) 12:54744697..54744766:-
ssc-miR-9854-5p	(1) 14:10828137..10828157:-	ssc-mir-9854	(1) 14:10828089..10828167:-
ssc-miR-9855-5p	(1) 3:97502513..97502533:-	ssc-mir-9855-2	(1) 3:97502463..97502543:-
ssc-miR-9857-5p	(1) 1:10483618..10483639:-	ssc-mir-9857	(1) 1:10483580..10483649:-
ssc-miR-9858-5p	(1) 4:51211593..51211612:+	ssc-mir-9858	(1) 4:51211583..51211660:+
ssc-miR-9859-3p	(1) X:40658605..40658628:+	ssc-mir-9859	(1) X:40658559..40658638:+
ssc-miR-9860-5p	(1) 7:100126749..100126769:-	ssc-mir-9860	(1) 7:100126699..100126779:-
ssc-miR-9861-5p	(1) 6:71063481..71063501:-	ssc-mir-9861	(1) 6:71063423..71063511:-
ssc-miR-99a	(1) 13:181302494..181302515:+	ssc-mir-99a	(1) 13:181302483..181302562:+
ssc-miR-99b	(1) 6:58332253..58332274:-	ssc-mir-99b	(1) 6:58332211..58332280:-
