# Supplementary material for: Transcriptomic Analysis of Coding Genes and Non-Coding RNAs Reveals Complex Regulatory Networks Underlying the Black Back and White Belly Coat Phenotype in Chinese Wuzhishan Pigs
Source: Genes (Basel). 2019 Mar 7;10(3):201. doi: 10.3390/genes10030201 (PMC6470719; doi:10.3390/genes10030201)
Supplement: Supplementary file 1 [file genes-10-00201-s001.zip › Table S3 Novel mature miRNA sequence and precursor sequence.xls]

## Sheet: Sheet1
ID	miRNA_Seq	Precursor_Sequence_Location
Novel_0	aaaaauacgggugcacuucua	gagguuauccgucuuucuucgcuuuauucaugacgaaaaauacgggugcacuucua::AEMK02000452.1:40924..40980:+
Novel_1	aaaaauacgggugcacuucuau	agagguuauccgucuuucuucgcuuuauucaugacgaaaaauacgggugcacuucuau::AEMK02000452.1:40923..40981:+
Novel_2	aaacaaacauggugcacuucuu	gaagucgcccauguucuuuucgcuugauacgugacgaaacaaacauggugcacuucuu::AEMK02000452.1:39759..39817:+
Novel_3	aaacauucgcggugcacuucuu	aaguugcccgugucuuuuucgcuuuauuugugacgaaacauucgcggugcacuucuu::AEMK02000452.1:37947..38004:+
Novel_4	aacacaccugguuaaccucu	agagguuuucuggguuucuguuucuuugaugaggaugaaacacaccugguuaaccucu::AEMK02000452.1:33504..33562:+
Novel_5	aacacaccugguuaaccuuuu	gagguuuucugggucucuguuucuuucaugaggaugaaacacaccugguuaaccuuuu::AEMK02000452.1:33834..33892:+
Novel_6	aacauagaggaaauuccacgu	guggauauuccuucuauguuuauguuauuugugguuaaacauagaggaaauuccacgu::AEMK02000452.1:45245..45303:+
Novel_7	aagucagaaucccgcccagg	ucugugggauuaugaccgaaggccuauaagucagaaucccgcccagg::8:42624075..42624122:+
Novel_8	aauauaacacagauggccugu	aggcugucugugaugaguucgcuuuaguaaugacgaauauaacacagauggccugu::AEMK02000452.1:69548..69604:+
Novel_9	aauauuauacagucaaccucu	agguugccugugagguguucacuuucuauacgaugaauauuauacagucaaccucu::AEMK02000452.1:70496..70552:+
Novel_10	aaucauucacggacaacacuuu	aaguuguucgugguggauucgcuuuacuuaugacgaaucauucacggacaacacuuu::AEMK02000452.1:58451..58508:+
Novel_11	aaucguacagggucauccacuu	gugguuaucccuguccuguucguuuuacucaugucgaaucguacagggucauccacuu::AEMK02000452.1:50497..50555:+
Novel_12	accugcugccacacugccuuc	accugcugccacacugccuucgguuggggagguggcagugugacagcagcucuc::AEMK02000569.1:102279..102333:-
Novel_13	acguugcccugagcugaggu	cucagugggugaggaucugacguugcccugagcugaggu::13:145131798..145131837:-
Novel_14	agaggcuggccgugaugaauucg	agaggcuggccgugaugaauucgauucaucaaagcgagucauacacggcucuccucucu::AEMK02000452.1:59570..59629:+
Novel_15	agaggucuuccauggugcauucg	agaggucuuccauggugcauucgcuuuauuuuuuuugacgaaucauacaugguugaccuuuuu::AEMK02000452.1:63919..63982:+ ||agaggucuuccauggugcauucgcuuuauuuuuuuugacgaaucauacaugguugaccuuuuuu::AEMK02000452.1:63919..63983:+
Novel_16	agauauugcacgguugaucucu	agguuguccgugauguauuugcuuuauuuguggcagauauugcacgguugaucucu::AEMK02000452.1:41713..41769:+
Novel_17	agaucgaccguguuauauucg	agaucgaccguguuauauucgcuuuauggacuucgaauaauacaugguugaucuuu::AEMK02000452.1:69206..69262:+
Novel_18	agcuggucugggaguucccgggu	gggggaacucccagaccagcuuccacucccuucaagaagcuggucugggaguucccgggu::3:10968298..10968358:+
Novel_19	agcuguuuaaauuuucuguu	agcuguuuaaauuuucuguugccgacagagggacucagucccucugggguagugaaacuuguuuaggaggcacu::4:89100230..89100304:+
Novel_20	agggaaccuggaaaagcugaagg	agggaaccuggaaaagcugaagguguaauaugaaaaccucagcaauucuugguucucauuu::X:74286654..74286715:+
Novel_21	agugccucugcugagacugugc	acagucucagcagaggcacuguggguaugacaguggguaugacagugccucugcugagacugugc::15:138123979..138124044:- ||acagucucagcagaggcacugucauacccacugucauacccacagugccucugcugagacugugc::15:138123982..138124047:+
Novel_22	auaauacaugguuaaccucuuu	agagguuauccguguuauguucgcuucauucaucaugaauaauacaugguuaaccucuuu::AEMK02000452.1:53565..53625:+
Novel_23	aucacacaaaggcaacuuuugu	agagguugcccuuggugaauucgcuuuauuuacguugaaucacacaaaggcaacuuuugu::AEMK02000452.1:66047..66107:+
Novel_24	aucauacaaggacaauuucuuu	ggagaaauuauccuugguguguucgcuuuauuugugaugaaucauacaaggacaauuucuuu::AEMK02000452.1:51296..51358:+
Novel_25	auggugaguguggacgug	auggugaguguggacgugucucgugcauccucucuaccc::AEMK02000682.1:81714..81753:-
Novel_26	cacggacccuuuggcagaugagu	ccaccugccacagggccuuggcugccucuucccuugacugucacggacccuuuggcagaugagu::5:11910213..11910277:-
Novel_27	cauguccgcggguucccuaucc	cauguccgcggguucccuaucccggguugguugaguucgcggaugcggaaccugcggauacgga::5:8161124..8161188:-
Novel_28	cccaauacacggucgaucucu	agguuguccguggugaguucgcauuauuuaaugaugcccaauacacggucgaucucu::AEMK02000452.1:60318..60375:+
Novel_29	cgggaacgucgagacuggagc	acccgucccgugcguccccggacguugcucucugccccgggaacgucgagacuggagc::AEMK02000452.1:503051..503109:-
Novel_30	cuauacaaccuacugucuuucc	agguaguagguuguauaguuggggcuccgcccggcuguggaauaacuauacaaccuacugucuuucc::5:3397057..3397124:- ||ugagguaguagguuguauaguuggggcuccgcccggcuguggaauaacuauacaaccuacugucuuucc::5:3397057..3397126:-
Novel_31	cuauacaacuuacuacuuucc	gagguaguaaguuguauuguugugggguagggauuuuaggccccaauuagaagauaacuauacaacuuacuacuuucc::X:46302378..46302456:-
Novel_32	cucgacacaaggguuugu	cuucugggucgggguuuuguauguagcagagcagcucccucgcugcggucuauugaaagucagcccucgacacaaggguuugu::3:44269706..44269789:+
Novel_33	cucucaugaugauuaug	cucucaugaugauuauguauaaaaugucgucagaagcg::12:59134223..59134261:-
Novel_34	cugcccaccugggugagaagga	cacccucauccugguguccggcaccacuguacaaacuugcugcccaccugggugagaagga::AEMK02000499.1:24658..24719:-
Novel_35	cuguugccacuaaccucaacc	ugcggggcuagggcuaacagcagucuuacugaagguuuccuggaaaccacgcacaugcuguugccacuaaccucaacc::12:56464854..56464932:+
Novel_36	cuguuggugcuaagggu	cuguuggugcuaagggugaaguugguccccgaggagccccucugggccucaggccccaguggccucucaugu::1:98621414..98621486:+
Novel_37	gaauguugcucggugaaccccu	agguuacccgagcaacuuugcaucuggacgacgaauguugcucggugaaccccu::AEMK02000452.1:68911..68965:+
Novel_38	gagguuuucugggucucuguuu	gagguuuucugggucucuguuucuuucaugaggaugaaacacaccugguuaaccuuuuuu::AEMK02000452.1:33834..33894:+
Novel_39	ggggccuuccuggugcuugcgu	ccaggcauccaggggggccguccguguguccucuggggggccuuccuggugcuugcgu::7:121831821..121831879:+ ||ccaggcauccaggggggccguccguguguccucuggggggccuuccuggugcuugcgu::7:121824719..121824777:+ ||ccaggcauccaggggggccguccguguguccucuggggggccuuccuggugcuugcgu::7:121835374..121835432:+ ||ccaggcauccaggggggccguccguguguccucuggggggccuuccuggugcuugcgu::7:121842477..121842535:+
Novel_40	gguugaucagagaacauacauu	gguugaucagagaacauacauuuucucaaugauguaugucaacugauccacagu::AEMK02000452.1:55592..55646:+
Novel_41	guaugugggacgguaaacc	uuuaccgucccacauacauaugcaaaauguaugugggacgguaaacc::AEMK02000452.1:30474..30521:-
Novel_42	gugaaauguuuaggaccacuag	agugguucuuaacaguucaacaguucuguagcgcaauugugaaauguuuaggaccacuag::AEMK02000452.1:2527865..2527925:+
Novel_43	guguugagugcuuuuuguuc	guguugagugcuuuuuguucuaaggugcaucuagugcagauagugaaguagauuagcaucu::11:60734784..60734845:+
Novel_44	uaacacugucugguaacgaug	caucuuaccggacagugcuggauuucucggcucgacucuaacacugucugguaacgaug::6:63490762..63490821:+
Novel_45	uaacacugucugguaacgaugu	caucuuaccggacagugcuggauuucucggcucgacucuaacacugucugguaacgaugu::6:63490762..63490822:+
Novel_46	uaauacugccugguaaugaugac	caucuuacugggcagcauuggauggugucuggucucuaauacugccugguaaugaugac::6:63490142..63490201:+
Novel_47	uacgugggugcuggaaggucag	uacgugggugcuggaaggucagagggaggggcuucugucucgguguguguccucugaccuuccugcaucccguu::AEMK02000452.1:49106..49180:+
Novel_48	uaguagaccguauagcguacg	uaguagaccguauagcguacgcuuuaucugugacguauguaacacgguccacuaac::AEMK02000452.1:30013..30069:+
Novel_49	uauacaaggacaagcucucugu	agcgagguugcccuuuguauauucggguuuugagguggaauauacaaggacaagcucucugu::AEMK02000452.1:50034..50096:+
Novel_50	uauguaauaugguccacgucu	augguugaccauaggacaugcgcugucucugugucguauguaauaugguccacgucu::AEMK02000452.1:31735..31792:+
Novel_51	uaugugggacgguaaaccgcu	ugguuuaccgucccacauacauuuugcauauguaugugggacgguaaaccgcu::AEMK02000452.1:30474..30527:+
Novel_52	ucagcaauucuugguucucauu	agggaaccuggaaaagcugaagguguaauaugaaaaccucagcaauucuugguucucauu::X:74286654..74286714:+
Novel_53	ucccuguggucuagugguuaggauu	ucccuguggucuagugguuaggauuugguaguuacaucacuguggcccagguuca::6:8991668..8991723:-
Novel_54	ugaaacauacacgggaaaccucu	agguuguccguguugucuucucuuuacuuaugaugaaacauacacgggaaaccucu::AEMK02000452.1:35954..36010:+
Novel_55	ugacugucacgugggacagguggau	ccaccugucccacgugacagucagggccaugugggucuucugggcccugacugucacgugggacagguggau::5:15762016..15762088:-
Novel_56	ugaggcaaaguucugagacacu	ugaggcaaaguucugagacacuccgacucugaauaugauagaagucagugcacuacagaacuuugucucugg::18:46415212..46415284:+
Novel_57	ugguagacuguggaacguagg	ugguagacuguggaacguaggcguugugacuuuugaccuauguaacaugguccacuaacu::AEMK02000452.1:28488..28548:+
Novel_58	uggucgaccaguuggaaagu	uggucgaccaguuggaaaguaauuguuucgaauguacuucaccugguccacuagccgu::AEMK02000452.1:69064..69122:+ ||uggucgaccaguuggaaaguaauuguuucgaauguacuucaccugguccacuagcc::AEMK02000452.1:69064..69120:+
Novel_59	uggugggcacagaauccggccu	aaaggauucugcugucggucccacuccaaaguucccaaaauggguggugggcacagaauccggccu::AEMK02000452.1:67969..68035:+
Novel_60	uguggcuguggcugugacccgc	gguguaggucacagguauggcuccaaucugaugugacuauggcuguggcuguggcugugacccgc::7:51727234..51727299:-
Novel_61	uugaacuguuaagaaccacugg	agugguccuaaacauuucacaauugcgcuacagaacuguugaacuguuaagaaccacugg::AEMK02000452.1:2527862..2527922:-
Novel_62	uuugcgccgucgcugucca	uuugcgccgucgcuguccacugcaacguggcagugagguuuuagugcaagaa::7:20917778..20917830:-
Novel_63	uuugguuuguuuggguuuguu	aaagcccagaagucuaccugagcugaaagcaaucccaaggaguuugguuuguuuggguuuguu::5:88028403..88028466:-
