# Supplementary material for: Transcriptomic Analysis of Coding Genes and Non-Coding RNAs Reveals Complex Regulatory Networks Underlying the Black Back and White Belly Coat Phenotype in Chinese Wuzhishan Pigs
Source: Genes (Basel). 2019 Mar 7;10(3):201. doi: 10.3390/genes10030201 (PMC6470719; doi:10.3390/genes10030201)
Supplement: Supplementary file 1 [file genes-10-00201-s001.zip › Table S4 Differentially expressed genes in white skin and black skin.xls]

## Sheet: Sheet1
Differentially expressed genes in white skin and black skin
gene stable_id	gene_name	gene_location	WW1_count	WW2_count	WW3_count	WW_normalize	WB1_count	WB2_count	WB3_count	WB_normalize	Log2FoldChange	pval	padj
ENSSSCG00000005193	TYRP1	chr1:209725497-209745763	16	8	1	9.8675	217	644	61	299.773	-4.92504	0.000157631	0.118359
ENSSSCG00000006592	--	chr4:96165570-96167482	0	1	1	0.633111	1	4	31	10.3238	-4.02737	0.0429104	1
ENSSSCG00000000371	PMEL	chr5:21355619-21364987	18	11	13	14.8558	156	443	57	213.153	-3.84279	5.63964e-09	3.35201e-05
ENSSSCG00000005206	MLANA	chr1:216232563-216245389	3	2	4	3.00151	14	42	3	19.2141	-2.6784	0.0486599	1
ENSSSCG00000009490	DCT	chr11:63584869-63678314	47	44	65	52.439	231	655	84	315.22	-2.58765	1.1862e-05	0.0192282
ENSSSCG00000004843	TRPM1	chr1:143709846-143855984	30	16	3	19.1662	87	219	15	105.662	-2.46283	0.0241739	1
ENSSSCG00000026409	TYR	chr9:22517047-22604290	9	9	0	7.12364	25	62	1	29.1509	-2.03286	0.0428382	1
ENSSSCG00000006391	ATP1A2	chr4:90291648-90371185	553	305	837	554.134	276	257	312	276.95	1.00061	0.0183585	1
ENSSSCG00000016567	STRIP2	chr18:19208504-19285134	136	85	189	135.841	66	85	48	65.88	1.04401	0.0496426	1
ENSSSCG00000023010	TMOD1	chr1:239375160-239467763	376	118	490	322.775	157	146	172	155.943	1.04951	0.031858	1
ENSSSCG00000020785	DES	chr15:121427532-121444938	3970	2044	5535	3803.24	1286	2316	2008	1784.78	1.09148	0.0104462	1
ENSSSCG00000016578	FLNC	chr18:19757303-19787727	5825	1634	4764	4214.01	1375	1697	2974	1904.7	1.14563	0.0207657	1
ENSSSCG00000004570	TPM1	chr1:108985778-109019044	13373	4009	21949	12547.9	3722	5784	8242	5570.1	1.17167	0.0197873	1
ENSSSCG00000036569	PTP4A3	chr4:2345118-2376765	326	72	221	216.931	75	94	128	94.7148	1.19558	0.0437238	1
ENSSSCG00000036224	--	chr3:57214452-57323512	36	73	210	95.5184	27	62	42	41.4769	1.20347	0.0431099	1
ENSSSCG00000010603	NEURL1	chr14:114437041-114517711	116	40	150	100.655	38	60	35	43.3483	1.21537	0.0372712	1
ENSSSCG00000002277	SPTB	chr7:88812718-88954851	371	121	838	409.568	144	131	279	176.21	1.21681	0.0149307	1
ENSSSCG00000006872	AGL	chr4:118177957-118269267	3857	1344	7025	3865.6	1048	1748	2407	1628.76	1.24691	0.00688414	1
ENSSSCG00000005627	AK1	chr1:268355035-268365598	679	255	1366	720.108	166	295	507	298.802	1.26903	0.0145113	1
ENSSSCG00000006793	--	chr4:108981894-109020918	80	90	615	222.122	65	117	100	89.7728	1.307	0.0215835	1
ENSSSCG00000005297	DNAJB5	chr1:235790520-235799375	662	155	246	392.764	139	223	123	158.219	1.31174	0.0146331	1
ENSSSCG00000004918	ALPK2	chr1:162175447-162366411	98	36	129	86.4507	36	34	34	34.3876	1.32999	0.0272501	1
ENSSSCG00000016331	RAMP1	chr15:137490356-137535575	254	85	349	224.593	68	70	135	86.5873	1.37509	0.0106525	1
ENSSSCG00000017510	CACNB1	chr12:23037816-23063923	221	56	228	169.504	64	53	76	63.2497	1.42219	0.0132745	1
ENSSSCG00000011131	PRKCQ	chr10:64442406-64600342	111	62	103	95.1422	28	38	45	35.4574	1.424	0.0268043	1
ENSSSCG00000002140	KLHL33	chr7:78470339-78480705	70	23	85	58.916	23	26	16	21.6575	1.44379	0.0335149	1
ENSSSCG00000036551	AGBL1	chr1:192722847-193534417	99	49	71	77.1984	29	42	14	28.3635	1.44453	0.029756	1
ENSSSCG00000000694	GAPDH	chr5:64126481-64133991	48446	10502	57834	38460.6	8099	11502	26000	14058.1	1.45198	0.0278663	1
ENSSSCG00000038455	RBM24	chr7:13125897-13137673	131	30	54	78.8068	24	31	34	28.632	1.46069	0.0466168	1
ENSSSCG00000012911	CARNS1	chr2:5097241-5105162	135	29	214	120.39	30	52	52	42.4704	1.50318	0.0147249	1
ENSSSCG00000007022	ANK1	chr17:10751646-10985250	164	38	167	123.877	52	35	42	43.401	1.51311	0.0112411	1
ENSSSCG00000016192	PLCD4	chr15:120626839-120688111	43	9	70	38.719	15	20	5	13.5191	1.51804	0.0434502	1
ENSSSCG00000018007	MYH3	chr12:55347087-55371900	60	45	164	83.1051	19	54	14	27.9572	1.57172	0.0288665	1
ENSSSCG00000011441	TNNC1	chr13:34591210-34594329	21	53	564	170.954	26	57	100	55.8531	1.6139	0.0187473	1
ENSSSCG00000029275	PPARGC1A	chr8:17841844-17961834	855	181	91	442.821	139	219	75	143.523	1.62544	0.0169554	1
ENSSSCG00000016462	CLCN1	chr18:6902542-6940449	49	17	37	35.9138	17	9	7	11.5585	1.63559	0.0456393	1
ENSSSCG00000025240	DDIT4L	chr8:120371093-120378878	612	99	647	451.96	115	136	200	143.816	1.65197	0.00166357	0.872444
ENSSSCG00000036870	RTN2	chr6:51854455-51869252	128	38	146	103.81	26	38	39	32.9639	1.65498	0.00883055	1
ENSSSCG00000036534	MYOM3	chr6:81799570-81903971	102	34	122	85.5661	30	28	22	26.7762	1.67609	0.00721216	1
ENSSSCG00000032556	ALDOA	chr3:18234775-18263324	15321	2628	25517	13720.3	2007	3391	8691	4278.95	1.68098	0.0353396	1
ENSSSCG00000010626	RBM20	chr14:121210318-121266919	75	8	47	45.675	10	18	16	13.9841	1.70762	0.0456167	1
ENSSSCG00000003156	HRC	chr6:54337488-54366064	276	62	396	236.702	40	75	114	70.8911	1.7394	0.00242076	1
ENSSSCG00000012480	TNMD	chrX:82269196-82292453	98	17	26	53.2522	12	16	21	15.5911	1.77212	0.0351436	1
ENSSSCG00000013864	TMEM38A	chr2:60929055-60960521	162	43	359	173.349	22	61	83	50.6725	1.7744	0.00335327	1
ENSSSCG00000023031	TNNT2	chr10:23749528-23756374	12	7	72	25.7379	9	6	7	7.41861	1.79467	0.0429993	1
ENSSSCG00000021129	PFKM	chr5:78475468-78526997	1116	246	1946	1042.2	215	261	467	297.064	1.81079	0.000162626	0.118359
ENSSSCG00000031614	SMCO1	chr13:133615325-133625426	31	10	43	27.3707	9	6	7	7.41861	1.88341	0.0387252	1
ENSSSCG00000002029	MYH7	chr7:75650847-75704483	79	105	2123	607.468	76	114	343	161.574	1.91061	0.0434346	1
ENSSSCG00000033735	PERM1	chr6:63335440-63341947	58	7	50	39.0728	5	18	10	10.2788	1.9265	0.0313497	1
ENSSSCG00000005456	MUSK	chr1:251650474-251751910	33	13	53	31.855	6	13	7	8.32611	1.9358	0.0300126	1
ENSSSCG00000003484	PADI6	chr6:75969886-75987096	8	5	98	29.8864	4	12	9	7.77731	1.94215	0.0425269	1
ENSSSCG00000034569	OBSCN	chr2:51502600-51519400	200	42	523	229.894	55	34	92	58.3566	1.978	0.000485849	0.315024
ENSSSCG00000016606	ASB15	chr18:23825633-23881696	87	26	62	61.24	14	14	20	15.5125	1.98104	0.00953165	1
ENSSSCG00000011646	KY	chr13:75725167-75775235	307	16	343	218.538	21	40	121	54.5859	2.00128	0.0494067	1
ENSSSCG00000003314	NLRP11	chr6:60173139-60217552	8	3	62	20.0516	7	7	0	4.94697	2.0191	0.0433456	1
ENSSSCG00000004728	CAPN3	chr1:128960729-129013979	594	90	791	477.433	69	127	183	117.733	2.01977	0.000147412	0.116822
ENSSSCG00000015796	PDLIM3	chr15:46513449-46546546	2221	376	1746	1494.86	249	346	572	366.031	2.02997	3.4082e-05	0.0392075
ENSSSCG00000030345	INPP5J	chr14:47913380-47922631	22	27	39	29.1474	6	10	6	7.13689	2.03	0.0303857	1
ENSSSCG00000029471	STAC3	chr5:22549010-22556194	200	27	342	178.563	30	45	61	42.8795	2.05808	0.000675416	0.401445
ENSSSCG00000024103	ADPRHL1	chr11:78661115-78677962	28	11	116	44.9177	7	14	13	10.7184	2.06719	0.011094	1
ENSSSCG00000015747	MYOM2	chr15:33529406-33606924	950	184	2950	1203.47	166	204	532	278.273	2.11262	0.00312696	1
ENSSSCG00000004143	TXLNB	chr1:25228333-25285301	374	72	709	359.615	45	101	119	82.1873	2.12947	9.82063e-05	0.0898008
ENSSSCG00000011053	CDNF	chr10:46935598-46956737	38	4	43	27.957	2	10	9	6.36389	2.13523	0.0327828	1
ENSSSCG00000006043	DCSTAMP	chr4:32909830-32928441	11	4	57	20.4039	6	5	2	4.49936	2.18106	0.0271543	1
ENSSSCG00000035320	ASB14	chr13:39123650-39146914	32	15	20	23.8902	2	10	5	5.24017	2.18873	0.046823	1
ENSSSCG00000008976	ART3	chr8:71673799-71795343	188	37	396	191.058	28	33	71	41.2477	2.21162	0.000231514	0.155779
ENSSSCG00000035105	DUSP13	chr14:77659944-77677694	126	20	160	99.6574	17	27	23	21.5031	2.21243	0.00105959	0.581341
ENSSSCG00000013344	ANO5	chr2:37171401-37255489	152	14	349	155.673	10	30	72	33.3493	2.22279	0.0203702	1
ENSSSCG00000032838	MYOZ2	chr8:104577789-104609364	17	5	73	27.2798	3	5	11	5.81588	2.22976	0.021992	1
ENSSSCG00000010144	ACTN2	chr14:54666743-54742779	1599	211	2084	1261.87	187	324	337	268.307	2.23361	3.81272e-06	0.00906462
ENSSSCG00000016047	MSTN	chr15:94620269-94628630	111	9	216	103.422	10	9	54	21.9345	2.23727	0.0490953	1
ENSSSCG00000011885	FBXO40	chr13:138881514-138905399	474	56	727	399.096	47	78	148	84.1786	2.24521	0.000128924	0.106791
ENSSSCG00000017282	SCN4A	chr12:15001443-15049178	102	17	247	110.589	15	15	45	23.2425	2.25038	0.00174675	0.902789
ENSSSCG00000006174	JPH1	chr4:61628299-61716544	408	63	436	301.339	56	66	73	63.1113	2.25542	5.25821e-05	0.0551524
ENSSSCG00000010317	DUPD1	chr14:77601889-77642806	35	11	62	34.1817	8	6	7	7.01466	2.28478	0.00875562	1
ENSSSCG00000007949	SRL	chr3:38073562-38111936	517	68	1196	539.513	50	109	204	110.508	2.2875	0.00102411	0.570653
ENSSSCG00000040860	NMRK2	chr2:74782995-74791449	104	8	63	61.6095	9	21	8	12.241	2.33143	0.00385809	1
ENSSSCG00000026600	KLHL30	chr15:137709307-137723296	49	7	38	32.3549	7	6	6	6.32979	2.35375	0.0123854	1
ENSSSCG00000021204	HOXA10	chr18:45393945-45402617	55	2	59	38.2043	7	4	12	7.40984	2.36622	0.0087529	1
ENSSSCG00000027684	TRIM63	chr6:83488973-83508007	487	99	404	339.418	61	91	48	65.6768	2.3696	1.56114e-05	0.0231973
ENSSSCG00000008806	YIPF7	chr8:35135667-35161484	28	0	53	24.8486	1	4	11	4.70523	2.40083	0.0275177	1
ENSSSCG00000006867	LRRC39	chr4:117939599-117964600	87	11	264	106.431	9	14	43	19.9542	2.41515	0.00831164	1
ENSSSCG00000005316	TPM2	chr1:236402247-236410905	9498	961	10842	6996.76	586	1105	2623	1308.14	2.41917	0.00370762	1
ENSSSCG00000003693	MYOM1	chr6:103451352-103597297	789	89	1534	744.332	55	95	291	132.73	2.48745	0.00893957	1
ENSSSCG00000010947	FBP2	chr10:27631483-27661903	429	5	851	392.441	13	64	161	69.8578	2.48998	0.0275753	1
ENSSSCG00000007851	ZP2	chr3:24863730-24877522	6	2	56	17.3376	3	6	0	3.02842	2.51727	0.0265579	1
ENSSSCG00000004151	--	chr1:26043665-26044123	2	2	42	12.1677	3	3	0	2.12013	2.52083	0.0458583	1
ENSSSCG00000039673	ASB16	chr12:19031413-19040434	61	10	48	40.9434	6	8	8	7.09322	2.52912	0.00490093	1
ENSSSCG00000039272	IP6K3	chr7:29808522-29962947	36	4	32	24.364	3	6	4	4.15214	2.55283	0.0170475	1
ENSSSCG00000038607	GADL1	chr13:16892163-17168069	107	13	372	142.619	10	19	51	24.1194	2.5639	0.00460657	1
ENSSSCG00000024061	TNNI1	chr10:23784634-23804082	31	9	268	83.6932	4	17	26	14.0669	2.5728	0.0019326	0.970709
ENSSSCG00000006754	AMPD1	chr4:105868893-105893219	622	53	991	525.227	65	71	143	87.9257	2.57859	1.06831e-06	0.00317482
ENSSSCG00000013363	LDHC	chr2:40748863-40809692	19	4	20	14.3627	3	3	1	2.40106	2.58058	0.0412553	1
ENSSSCG00000036948	IGFN1	chr10:23628938-23663545	52	18	582	174.875	11	40	45	29.1958	2.58249	9.29237e-05	0.0895634
ENSSSCG00000000138	PVALB	chr5:10953580-10974006	88	5	324	119.676	8	10	45	18.901	2.66259	0.0179217	1
ENSSSCG00000035965	AQP4	chr6:111406381-111422174	182	21	276	152.256	8	35	36	23.9418	2.6689	0.000104385	0.093064
ENSSSCG00000014128	CKMT2	chr2:89796474-89832990	162	13	385	168.468	25	19	37	26.2456	2.68233	1.81466e-05	0.0258858
ENSSSCG00000028204	TREH	chr9:45949383-45965545	8	1	192	52.0515	5	9	11	7.83483	2.73197	0.00188663	0.961155
ENSSSCG00000013283	ACCSL	chr2:18271075-18448219	13	17	456	126.733	12	18	31	19.0059	2.73728	9.77619e-05	0.0898008
ENSSSCG00000017717	UNC45B	chr12:39994349-40031393	96	11	277	113.401	7	27	20	16.6208	2.77037	7.47485e-05	0.0740467
ENSSSCG00000036976	LDB3	chr14:87703268-87719629	58	6	254	90.103	8	5	30	13.1733	2.77396	0.00866208	1
ENSSSCG00000014443	CAMK2A	chr2:151248358-151308700	187	13	338	166.884	8	26	46	24.0262	2.79617	0.000528755	0.336722
ENSSSCG00000010303	SYNPO2L	chr14:76456168-76466641	141	13	272	131.372	12	24	23	18.5751	2.82222	2.45192e-05	0.0336309
ENSSSCG00000034139	EYA4	chr1:30261898-30575601	238	27	241	168.705	21	22	31	23.8525	2.82229	9.88522e-06	0.016787
ENSSSCG00000026111	--	chr6:106998896-106998982	29	1	35	21.1038	1	1	8	2.95415	2.83669	0.042147	1
ENSSSCG00000029537	--	chr6:107002166-107002250	21	0	31	16.4313	0	2	6	2.2911	2.84233	0.0420221	1
ENSSSCG00000034654	MYOG	chr9:113779112-113785381	68	8	158	70.7759	12	8	9	9.79784	2.85272	0.000131759	0.106791
ENSSSCG00000011287	HHATL	chr13:26205616-26219937	94	11	120	73.0135	4	12	16	9.74382	2.9056	0.0002134	0.146351
ENSSSCG00000036059	HSPB3	chr16:33716626-33719018	25	3	43	22.2405	0	5	5	2.91846	2.92991	0.0110526	1
ENSSSCG00000030395	ASB5	chr15:38708203-38790471	1966	64	608	984.502	39	156	233	128.442	2.93828	0.000602797	0.364355
ENSSSCG00000006216	TRIM55	chr4:68487120-68531032	118	12	175	97.1055	7	11	22	12.3385	2.97639	4.39656e-05	0.0489969
ENSSSCG00000035429	HFE2	chr4:99328008-99335029	341	12	580	290.696	9	15	101	36.5509	2.99153	0.0387262	1
ENSSSCG00000032657	RPL3L	chr3:40005075-40016701	124	8	278	124.001	7	11	33	15.4287	3.00667	0.000924597	0.531822
ENSSSCG00000033489	C10orf71	chr14:89913142-89917696	84	12	102	64.7541	9	9	6	8.04597	3.00863	0.000116378	0.0988164
ENSSSCG00000006311	DUSP27	chr4:83870908-83902326	109	16	171	93.9281	9	7	21	11.6544	3.01068	3.05005e-05	0.0366494
ENSSSCG00000013375	MYOD1	chr2:41421795-41424482	37	5	44	28.1797	4	3	3	3.36687	3.06518	0.00282587	1
ENSSSCG00000011508	LMOD3	chr13:50540645-50554696	473	12	798	399.811	24	31	98	46.6115	3.10056	0.000588978	0.364355
ENSSSCG00000001806	FSD2	chr7:52144506-52194133	111	11	240	110.233	11	9	20	12.7869	3.10781	9.32046e-06	0.0166193
ENSSSCG00000031163	SMTNL1	chr2:13371060-13377044	35	1	26	21.2982	1	4	3	2.45779	3.1153	0.0102455	1
ENSSSCG00000003257	CACNG6	chr6:56129834-56151133	33	7	31	24.024	3	4	1	2.70382	3.15141	0.004542	1
ENSSSCG00000011286	KLHL40	chr13:26202677-26208785	255	16	96	134.948	14	18	14	15.038	3.16572	5.11608e-06	0.0101361
ENSSSCG00000011591	H1FOO	chr13:68921491-68942744	2	10	136	38.906	4	6	3	4.27516	3.18594	0.000974885	0.551847
ENSSSCG00000003307	NLRP9	chr6:59949004-59973856	11	8	203	58.7226	9	9	0	6.36039	3.20673	0.00354409	1
ENSSSCG00000007757	TRIM72	chr3:17287336-17297774	187	13	193	130.342	10	9	26	14.0685	3.21176	4.27117e-06	0.00951991
ENSSSCG00000007231	MYLK2	chr17:35499823-35513092	351	8	480	268.074	9	13	73	28.0793	3.25505	0.0165053	1
ENSSSCG00000039557	TRIM54	chr3:111834184-111863616	110	14	102	76.1872	8	7	9	7.87929	3.27341	2.88969e-05	0.0366494
ENSSSCG00000031899	JSRP1	chr2:76417115-76422462	94	2	174	83.1925	4	7	17	8.51093	3.28906	2.55261e-05	0.0337153
ENSSSCG00000036018	APOBEC2	chr7:36364300-36378736	230	16	404	202.309	12	16	37	20.086	3.3323	1.77738e-07	0.000633848
ENSSSCG00000035998	C4orf54	chr8:120792258-120798796	256	9	566	251.139	14	4	64	24.8458	3.33741	0.0125341	1
ENSSSCG00000010640	NRAP	chr14:123926034-124018487	3359	112	1297	1748.15	127	167	249	171.814	3.34691	1.2816e-11	9.14087e-08
ENSSSCG00000040643	CAV3	chr13:65117741-65131796	82	12	208	90.6469	9	3	15	8.75776	3.37162	5.52044e-06	0.0103616
ENSSSCG00000031728	ABRA	chr4:30711963-30722936	190	13	139	117.964	15	3	14	10.9005	3.43588	0.000187058	0.133417
ENSSSCG00000009957	MYO18B	chr14:43451846-43687726	386	34	476	291.339	17	41	27	26.8655	3.43887	8.50125e-09	4.33102e-05
ENSSSCG00000037954	CAVIN4	chr1:242259719-242320056	153	7	183	111.581	4	4	26	10.131	3.46124	0.00900189	1
ENSSSCG00000013022	PYGM	chr2:7406764-7423914	5287	200	6101	3783.66	141	199	794	340.265	3.47505	0.00258247	1
ENSSSCG00000017271	CACNG1	chr12:13463163-13481634	48	3	97	45.289	3	2	8	4.06481	3.4779	0.000161724	0.118359
ENSSSCG00000039638	--	chr6:56648007-56649395	8	4	66	21.4408	1	5	0	1.91776	3.48286	0.0154347	1
ENSSSCG00000035729	MYOZ3	chr2:151635638-151653057	273	12	387	214.148	8	15	38	18.4484	3.53704	4.71248e-05	0.0509262
ENSSSCG00000016640	PPP1R3A	chr18:31997634-32035667	1231	13	1752	951.714	12	21	251	81.7187	3.54179	0.0492455	1
ENSSSCG00000017500	TCAP	chr12:22651244-22653005	668	9	1155	568.669	14	12	140	48.6186	3.54801	0.0265953	1
ENSSSCG00000008215	SMYD1	chr3:57867432-57945953	248	12	309	184.23	7	14	29	15.2133	3.59811	5.75097e-07	0.00186447
ENSSSCG00000024784	CACNA1S	chr10:23503731-23567797	727	27	837	519.603	20	24	93	41.4717	3.64721	0.000602553	0.364355
ENSSSCG00000010359	--	chr14:87659261-87690261	773	12	883	544.358	8	15	125	42.8892	3.66587	0.0324161	1
ENSSSCG00000017996	DHRS7C	chr12:54639773-54661662	160	2	337	151.359	4	4	32	11.8166	3.67909	0.0105699	1
ENSSSCG00000026098	CMYA5	chr2:88391280-88507344	8097	251	8742	5621.95	166	347	921	430.85	3.70581	0.000212974	0.146351
ENSSSCG00000012606	ATP1B4	chrX:98514305-98535150	270	5	330	195.884	3	13	35	14.9803	3.70886	0.0019932	0.987241
ENSSSCG00000006390	CASQ1	chr4:90275213-90294819	881	20	2602	1024.95	30	8	226	78.0306	3.71537	0.0236103	1
ENSSSCG00000029311	MYPN	chr14:71283257-71394599	944	20	969	639.262	23	32	103	47.915	3.73786	0.000150799	0.116909
ENSSSCG00000040401	EEF1A2	chr17:62515417-62526190	999	12	2046	930.208	12	21	207	69.3578	3.74542	0.0278546	1
ENSSSCG00000013354	CSRP3	chr2:40227863-40240376	144	3	92	83.4293	3	9	8	6.18415	3.75391	4.97613e-06	0.0101361
ENSSSCG00000036132	CKM	chr6:51699165-51715091	24750	268	29452	17682.4	168	418	3835	1271.78	3.79739	0.0372461	1
ENSSSCG00000014324	MYOT	chr2:139861012-139920662	1306	17	1180	839.866	18	23	164	60.3071	3.79976	0.0158369	1
ENSSSCG00000032720	SMPX	chrX:17885727-17939076	385	0	593	307.457	4	9	59	20.9155	3.87774	0.0151471	1
ENSSSCG00000007805	ATP2A1	chr3:18545071-18570699	3719	16	9376	3895.35	22	39	804	246.562	3.98173	0.0442341	1
ENSSSCG00000000866	MYBPC1	chr5:82557613-82651062	2744	25	4796	2344.39	34	45	413	143.383	4.03127	0.0146749	1
ENSSSCG00000016517	SVOPL	chr18:10977656-11045159	7	4	9	6.66547	1	0	0	0.403947	4.04447	0.0479098	1
ENSSSCG00000035150	--	chr2:74800137-74802666	31	5	9	16.8966	1	2	0	1.00947	4.06506	0.00501401	1
ENSSSCG00000006829	SYPL2	chr4:110647800-110663195	360	7	517	280.711	6	10	40	16.6885	4.07216	0.000726774	0.424889
ENSSSCG00000015020	BTG4	chr9:39236413-39301867	15	6	162	49.2695	4	4	0	2.82684	4.12343	6.13329e-05	0.0624929
ENSSSCG00000026533	MYF6	chr5:100760487-100764767	195	7	135	116.722	7	6	7	6.61072	4.14212	3.98439e-08	0.000177614
ENSSSCG00000036243	PTBP1	chr3:43116596-43121540	14	4	0	7.27026	1	0	0	0.403947	4.16977	0.0497014	1
ENSSSCG00000033049	KLHL41	chr15:75875689-75895248	3093	14	3403	2132.38	27	31	335	114.404	4.22026	0.0182299	1
ENSSSCG00000016489	WEE2	chr18:8171138-8195957	14	6	289	80.8651	4	8	1	4.31882	4.22681	3.28051e-06	0.0083564
ENSSSCG00000037039	PPP1R27	chr12:1136302-1137495	88	3	128	69.5183	2	0	10	3.61719	4.26445	0.00530849	1
ENSSSCG00000016397	NEB	chr15:596035-766127	19155	88	29308	15281.2	79	151	2510	782.763	4.28704	0.0320889	1
ENSSSCG00000038561	--	chr15:84412673-84415607	3681	14	8321	3613.12	11	18	607	180.417	4.32383	0.0408502	1
ENSSSCG00000015917	XIRP2	chr15:73694377-73741158	13758	79	11393	8547.89	108	139	1204	423.95	4.3336	0.0136986	1
ENSSSCG00000030681	MYBPH	chr9:113873490-113895024	106	10	445	159.463	2	7	17	7.70304	4.37165	3.08306e-05	0.0366494
ENSSSCG00000034677	HMCN2	chr15:84406876-84410933	3333	14	7781	3334.2	10	29	506	154.97	4.42728	0.0299613	1
ENSSSCG00000038255	ART1	chr9:6433177-6437424	12	3	12	9.09252	1	0	0	0.403947	4.49244	0.0174252	1
ENSSSCG00000036052	--	chr15:84227979-84230496	1852	4	4431	1878.31	7	17	261	81.2973	4.53008	0.0237008	1
ENSSSCG00000016605	LMOD2	chr18:23803682-23812566	1005	5	707	592.553	5	12	70	25.318	4.54871	0.00760815	1
ENSSSCG00000014560	COX8H	chr2:69199-70732	135	2	28	63.2254	1	0	8	2.65138	4.57569	0.019085	1
ENSSSCG00000027613	TRDN	chr1:39180526-39339224	680	12	422	390.01	3	4	43	14.5029	4.7491	0.0144595	1
ENSSSCG00000037545	--	chr15:84493144-84501298	6439	7	3566	3544.05	16	20	335	106.63	5.05472	0.023291	1
ENSSSCG00000027041	--	chr13:160308295-160311819	1	5	34	10.8844	0	1	0	0.302763	5.16793	0.00555787	1
ENSSSCG00000004283	DPPA5	chr1:52986462-52987618	5	1	119	32.4231	1	1	0	0.70671	5.51976	1.46519e-05	0.022718
ENSSSCG00000000296	--	chr5:19669821-19673217	4	5	278	73.6076	3	0	0	1.21184	5.92458	0.00969369	1
ENSSSCG00000010461	ANKRD1	chr14:102591057-102613145	3613	17	286	1561.4	13	26	12	16.4943	6.56473	1.7313e-31	6.17416e-27
ENSSSCG00000034015	--	chr13:23868073-23873589	3198	15	94	1341.93	12	19	7	12.5664	6.7386	1.0603e-26	1.89061e-22
ENSSSCG00000012310	BMP15	chrX:44613122-44619398	0	1	341	86.3186	0	1	0	0.302763	8.15534	5.46026e-12	4.86809e-08
ENSSSCG00000005059	TBPL2	chr1:184744870-184791550	8	5	0	5.18884	0	0	0	0	Inf	0.0490014	1
ENSSSCG00000007218	DEFB129	chr17:34938759-34942423	9	7	0	6.36145	0	0	0	0	Inf	0.0276398	1
ENSSSCG00000010427	MBL2	chr14:97103926-97107635	8	5	0	5.18884	0	0	0	0	Inf	0.0490014	1
ENSSSCG00000012198	MAGEB3	chrX:26053954-26055000	0	1	23	6.17746	0	0	0	0	Inf	0.0176565	1
ENSSSCG00000028717	ROPN1	chr13:136395615-136428595	14	4	0	7.27026	0	0	0	0	Inf	0.0185654	1
ENSSSCG00000032314	SELENOK	chr9:107352429-107355233	7	2	10	6.15529	0	0	0	0	Inf	0.0226117	1
ENSSSCG00000035880	U6	chr15:112906207-112906313	2	12	0	5.39398	0	0	0	0	Inf	0.042204	1
ENSSSCG00000034539	S100A7	chr4:96176763-96178683	0	0	0	0	0	1	22	6.48322	#NAME?	0.0374922	1
Note: -- indicates that genes are not annotated
