# Supplementary material for: Transcriptomic Analysis of Coding Genes and Non-Coding RNAs Reveals Complex Regulatory Networks Underlying the Black Back and White Belly Coat Phenotype in Chinese Wuzhishan Pigs
Source: Genes (Basel). 2019 Mar 7;10(3):201. doi: 10.3390/genes10030201 (PMC6470719; doi:10.3390/genes10030201)
Supplement: Supplementary file 1 [file genes-10-00201-s001.zip › Table S5 Differentially expressed lncRNAs in white skin and black skin.xls]

## Sheet: Sheet1
Differentially expressed lncRNAs in white skin and black skin
gene_id	gene_name	gene_location	WW1_count	WW2_count	WW3_count	WW_normalize	WB1_count	WB2_count	WB3_count	WB_normalize	Log2FoldChange	pval	padj
MSTRG.789577	--	chr7:58523391-58523992	0	0	1	0.252016	12	20	2	11.4645	-5.50751	0.019076	1
MSTRG.118607	--	chr10:7159158-7159962	0	1	0	0.381095	18	1	6	9.25939	-4.60269	0.0482943	1
MSTRG.787578	--	chr7:51977831-51978679	1	1	0	0.791515	22	9	1	11.8926	-3.90931	0.0404748	1
MSTRG.632006	--	chr4:72542209-72546472	16	7	107	36.2001	11	15	7	10.9514	1.72488	0.0364094	1
ENSSSCG00000033029	--	chr4:86919184-86929916	44	2	75	37.7219	7	8	17	10.0255	1.91172	0.026321	1
MSTRG.396808	--	chr15:129974735-129979231	21	6	32	18.9699	4	5	4	4.25332	2.15705	0.0476193	1
MSTRG.478014	--	chr18:45120854-45129344	14	17	29	19.533	6	6	0	4.24026	2.20369	0.0346127	1
MSTRG.623682	--	chr4:55351324-55363239	24	8	20	17.9392	5	5	1	3.81448	2.23355	0.0468725	1
MSTRG.883993	--	chr9:27583191-27586374	30	33	2	25.3928	4	9	2	4.90252	2.37282	0.0316221	1
MSTRG.868375	--	chr8:120165122-120309738	37	9	100	43.817	3	9	16	8.43158	2.37762	0.00503607	1
MSTRG.534873	--	chr2:130521022-130529369	13	3	30	14.0392	2	5	0	2.32171	2.5962	0.0378255	1
MSTRG.314894	--	chr14:76696842-76699329	110	11	6	50.8504	8	15	0	7.77302	2.70971	0.0235824	1
MSTRG.171049	--	chr11:60520651-60565372	30	10	0	16.1236	2	5	0	2.32171	2.79591	0.0382506	1
MSTRG.3688	--	chr1:10498297-10499839	35	24	0	23.511	5	4	0	3.23079	2.86338	0.0147884	1
MSTRG.331816	--	chr14:121137821-121140083	40	3	1	17.8121	0	5	3	2.3566	2.91808	0.0317166	1
MSTRG.952776	--	chrAEMK02000702.1:5471-10598	29	3	0	13.0455	1	4	0	1.615	3.01394	0.0440037	1
MSTRG.337787	--	chr14:135847840-135848538	15	15	0	11.8727	2	2	0	1.41342	3.07039	0.0449569	1
MSTRG.511693	--	chr2:72923525-72923865	31	3	0	13.8663	1	4	0	1.615	3.10198	0.0346335	1
MSTRG.374515	--	chr15:73369291-73370401	13	19	0	12.5763	2	2	0	1.41342	3.15344	0.0356962	1
MSTRG.915523	--	chr9:109013253-109013980	30	15	0	18.029	2	4	0	2.01895	3.15865	0.0170025	1
ENSSSCG00000036020	--	chr18:33193085-33197711	21	6	4	11.9135	1	2	1	1.2904	3.2067	0.0426663	1
MSTRG.5559	--	chr1:14148410-14151291	41	2	68	34.7265	1	6	5	3.62517	3.25992	0.00108737	0.587543
MSTRG.930639	--	chrAEMK02000200.1:52111-94204	33	3	0	14.6872	3	1	0	1.5146	3.27754	0.0290966	1
MSTRG.150339	--	chr11:20537178-20538207	21	4	2	10.6472	2	0	1	1.08882	3.28964	0.0427381	1
MSTRG.909648	--	chr9:89619007-89620153	36	3	0	15.9184	1	4	0	1.615	3.30109	0.0191387	1
MSTRG.668250	--	chr5:33596996-33597870	18	23	0	16.1527	1	4	0	1.615	3.32217	0.0191632	1
MSTRG.341898	--	chr15:558469-560061	117	4	37	58.8682	7	7	3	5.78976	3.34591	0.000108829	0.0946596
MSTRG.40820	--	chr1:96789912-96791251	19	10	0	11.6089	2	1	0	1.11066	3.38575	0.0322465	1
MSTRG.474347	--	chr18:32038382-32080882	52	10	33	33.4693	1	6	3	3.06331	3.44967	0.00114332	0.608552
MSTRG.616076	--	chr4:39219984-39221768	16	13	0	11.521	1	2	0	1.00947	3.51259	0.0332345	1
MSTRG.234557	--	chr13:93051969-93053665	41	4	47	30.1964	0	1	8	2.5502	3.56569	0.0498021	1
MSTRG.851593	--	chr8:75236631-75237808	27	3	0	12.2246	1	2	0	1.00947	3.59812	0.0251874	1
MSTRG.227726	--	chr13:75843269-75844993	41	0	19	21.6155	0	4	2	1.77291	3.60788	0.00549533	1
MSTRG.319634	--	chr14:89892449-89909955	18	9	19	15.6057	1	1	2	1.26857	3.6208	0.0101713	1
MSTRG.941851	--	chrAEMK02000453.1:99204-126093	21	1	0	8.99992	1	1	0	0.70671	3.67072	0.0448098	1
MSTRG.593418	--	chr3:124825967-124827216	12	11	0	9.11709	1	1	0	0.70671	3.68938	0.0453834	1
MSTRG.773345	--	chr7:18039942-18043598	10	14	0	9.43953	1	1	0	0.70671	3.73952	0.0397758	1
MSTRG.454006	--	chr17:44586032-44587259	15	9	0	9.58616	1	1	0	0.70671	3.76176	0.038748	1
MSTRG.19876	--	chr1:51169194-51170759	21	5	0	10.5243	1	1	0	0.70671	3.89646	0.0276995	1
MSTRG.670458	--	chr5:39373937-39374861	35	2	0	15.1269	1	2	0	1.00947	3.90544	0.00941938	1
MSTRG.11189	--	chr1:30775954-30800832	171	1	178	115.422	10	6	6	7.54163	3.9359	7.6283e-08	0.000302267
MSTRG.668691	--	chr5:36023814-36026022	23	4	0	10.964	1	1	0	0.70671	3.95552	0.0231197	1
MSTRG.419532	--	chr16:44414298-44414938	13	0	6	6.84756	1	0	0	0.403947	4.08335	0.049742	1
MSTRG.442906	--	chr17:15555944-15556836	15	16	0	12.2538	1	1	0	0.70671	4.11597	0.0144827	1
MSTRG.762165	--	chr6:157720060-157721373	30	0	0	12.3126	1	1	0	0.70671	4.12287	0.0129175	1
MSTRG.779219	--	chr7:33162465-33163192	13	5	0	7.24094	1	0	0	0.403947	4.16394	0.0499752	1
MSTRG.402856	--	chr16:4619873-4620282	14	4	0	7.27026	1	0	0	0.403947	4.16977	0.0497014	1
MSTRG.86003	--	chr1:204640965-204641772	7	12	0	7.44608	1	0	0	0.403947	4.20424	0.0441901	1
MSTRG.278340	--	chr13:193781979-193787437	0	6	36	11.3591	0	2	0	0.605526	4.22952	0.0264374	1
MSTRG.544657	--	chr3:6398293-6418640	27	1	0	11.4624	0	2	0	0.605526	4.24258	0.0485475	1
MSTRG.226903	--	chr13:73464615-73465807	14	5	0	7.65136	1	0	0	0.403947	4.24348	0.0425079	1
MSTRG.43946	--	chr1:103780364-103780959	14	5	0	7.65136	1	0	0	0.403947	4.24348	0.0425079	1
MSTRG.960834	--	chrX:26189476-26190330	17	2	0	7.73934	1	0	0	0.403947	4.25997	0.0400466	1
MSTRG.464037	--	chr18:4522713-4523166	14	6	0	8.03245	1	0	0	0.403947	4.3136	0.0363964	1
MSTRG.194795	--	chr12:43368069-43371373	11	2	12	8.30101	1	0	0	0.403947	4.36105	0.0238093	1
MSTRG.750296	--	chr6:129353027-129360589	1	6	15	6.47723	0	1	0	0.302763	4.41912	0.0445764	1
MSTRG.470697	--	chr18:23601697-23602206	13	9	0	8.76532	1	0	0	0.403947	4.43957	0.0268033	1
MSTRG.724812	--	chr6:69507418-69508271	9	14	0	9.02911	1	0	0	0.403947	4.48235	0.0234691	1
MSTRG.359308	--	chr15:41575797-41576091	14	9	0	9.17574	1	0	0	0.403947	4.50559	0.0227615	1
MSTRG.872032	--	chr8:134802744-134803564	14	9	0	9.17574	1	0	0	0.403947	4.50559	0.0227615	1
MSTRG.344313	--	chr15:6711171-6711513	10	14	0	9.43953	1	0	0	0.403947	4.54648	0.0199289	1
MSTRG.374745	--	chr15:73673502-73674031	18	6	0	9.67414	1	0	0	0.403947	4.58189	0.0189657	1
MSTRG.336742	--	chr14:132948246-132948560	18	0	0	7.38757	0	1	0	0.302763	4.60884	0.0443432	1
MSTRG.479018	--	chr18:43734384-43735139	22	3	0	10.1725	1	0	0	0.403947	4.65437	0.0149194	1
MSTRG.859829	--	chr8:93955486-94013637	18	21	0	15.3906	0	2	0	0.605526	4.66771	0.0294814	1
MSTRG.354905	--	chr15:29682698-29683807	17	2	0	7.73934	0	1	0	0.302763	4.67595	0.0409935	1
MSTRG.71226	--	chr1:171243599-171244185	12	7	1	7.84472	0	1	0	0.302763	4.69546	0.0384705	1
MSTRG.507590	--	chr2:61281958-61282651	10	10	0	7.91515	0	1	0	0.302763	4.70836	0.037951	1
MSTRG.54204	--	chr1:134540112-134541094	23	3	0	10.583	1	0	0	0.403947	4.71143	0.0126083	1
MSTRG.140616	--	chr10:63805275-63806106	12	8	0	7.9738	0	1	0	0.302763	4.71901	0.0375255	1
MSTRG.519058	--	chr2:94322761-94323025	14	6	0	8.03245	0	1	0	0.302763	4.72958	0.0371062	1
MSTRG.421061	--	chr16:49223352-49233674	13	6	2	8.12607	0	1	0	0.302763	4.7463	0.0336361	1
MSTRG.104482	--	chr1:247652740-247695904	18	2	0	8.14976	0	1	0	0.302763	4.7505	0.0346181	1
MSTRG.337079	--	chr14:133583222-133584084	19	1	0	8.17908	0	1	0	0.302763	4.75568	0.0332234	1
MSTRG.342870	--	chr15:5353894-5354732	11	10	0	8.32557	0	1	0	0.302763	4.78129	0.0323389	1
MSTRG.557806	--	chr3:35654080-35655098	15	6	0	8.44287	0	1	0	0.302763	4.80147	0.0316018	1
MSTRG.52048	--	chr1:125160824-125187241	17	4	0	8.50153	0	1	0	0.302763	4.81146	0.0312397	1
MSTRG.947964	--	chrAEMK02000627.1:9652-12128	6	7	64	21.2592	1	1	0	0.70671	4.91083	0.000293863	0.194069
MSTRG.711629	--	chr6:34796401-34797068	14	9	0	9.17574	0	1	0	0.302763	4.92156	0.0232472	1
MSTRG.697484	--	chr6:3883873-3885568	4	20	0	9.26358	0	1	0	0.302763	4.93531	0.0210666	1
MSTRG.396758	--	chr15:129923366-129923816	24	8	0	12.8988	1	0	0	0.403947	4.99693	0.00528065	1
MSTRG.530263	--	chr2:117229118-117229678	24	0	0	9.85009	0	1	0	0.302763	5.02388	0.0162455	1
MSTRG.645557	--	chr4:106381755-106397490	14	8	18	13.3309	1	0	0	0.403947	5.04447	0.00291074	1
MSTRG.910404	--	chr9:88009259-88030205	16	8	2	10.1195	0	1	0	0.302763	5.06281	0.0151523	1
MSTRG.40458	--	chr1:95254119-95254498	16	10	0	10.3777	0	1	0	0.302763	5.09915	0.014337	1
MSTRG.374744	--	chr15:73665793-73674624	3197	22	682	1492.37	38	37	58	42.8461	5.1223	2.26035e-22	2.68695e-18
MSTRG.951288	--	chrAEMK02000682.1:1750647-1751278	8	15	7	10.7639	0	1	0	0.302763	5.15187	0.00995684	1
MSTRG.195209	--	chr12:46328613-46333079	22	14	1	14.6166	1	0	0	0.403947	5.1773	0.00261044	1
MSTRG.335854	--	chr14:130875212-130891353	13	15	0	11.0519	0	1	0	0.302763	5.18996	0.01072	1
MSTRG.569694	--	chr3:67013954-67014424	15	14	0	11.4916	0	1	0	0.302763	5.24625	0.00907633	1
MSTRG.769775	--	chr7:8682079-8723731	22	9	0	12.4591	0	1	0	0.302763	5.36287	0.00639613	1
MSTRG.457119	--	chr17:53148162-53149964	4	1	150	39.8252	1	1	0	0.70671	5.81642	1.89108e-06	0.00518768
MSTRG.104674	--	chr1:247816274-247816761	12	3	0	6.06833	0	0	0	0	Inf	0.0325885	1
MSTRG.117265	--	chr10:4232334-4232677	12	1	0	5.30614	0	0	0	0	Inf	0.046788	1
MSTRG.131650	--	chr10:40086538-40087083	10	4	0	5.62858	0	0	0	0	Inf	0.0399296	1
MSTRG.131968	--	chr10:40390239-40390805	4	12	0	6.21482	0	0	0	0	Inf	0.0286203	1
MSTRG.134971	--	chr10:49781665-49782461	12	1	0	5.30614	0	0	0	0	Inf	0.046788	1
MSTRG.136277	--	chr10:52850233-52850770	13	14	0	10.6708	0	0	0	0	Inf	0.00383588	1
MSTRG.139283	--	chr10:61511119-61523440	15	2	0	6.9185	0	0	0	0	Inf	0.0217435	1
MSTRG.172574	--	chr11:65738989-65739913	13	4	0	6.85984	0	0	0	0	Inf	0.0224042	1
MSTRG.176862	--	chr11:74115531-74116077	13	0	0	5.33546	0	0	0	0	Inf	0.044	1
MSTRG.177688	--	chr11:75385285-75386271	15	4	0	7.68068	0	0	0	0	Inf	0.0154048	1
MSTRG.184842	--	chr12:16490753-16491270	14	1	0	6.12698	0	0	0	0	Inf	0.0309352	1
MSTRG.192231	--	chr12:35695163-35695909	15	5	0	8.06178	0	0	0	0	Inf	0.0129135	1
MSTRG.194556	--	chr12:42574759-42608128	14	0	0	5.74588	0	0	0	0	Inf	0.0358257	1
MSTRG.195380	--	chr12:43958709-43959410	6	14	0	7.79785	0	0	0	0	Inf	0.013753	1
MSTRG.201948	--	chr13:6977730-7010423	10	3	0	5.24749	0	0	0	0	Inf	0.0483555	1
MSTRG.205404	--	chr13:14101981-14102402	11	2	0	5.27681	0	0	0	0	Inf	0.0480354	1
MSTRG.221990	--	chr13:60056969-60057802	2	13	0	5.77507	0	0	0	0	Inf	0.0349529	1
MSTRG.240675	--	chr13:105219614-105230587	14	1	0	6.12698	0	0	0	0	Inf	0.0309352	1
MSTRG.240700	--	chr13:105278309-105278911	12	1	0	5.30614	0	0	0	0	Inf	0.046788	1
MSTRG.251570	--	chr13:132273469-132273756	8	6	0	5.56993	0	0	0	0	Inf	0.0404847	1
MSTRG.252439	--	chr13:134699729-134703308	20	0	0	8.20841	0	0	0	0	Inf	0.0111342	1
MSTRG.282459	--	chr13:202288421-202288716	8	6	0	5.56993	0	0	0	0	Inf	0.0404847	1
MSTRG.306817	--	chr14:53032059-53032901	4	12	0	6.21482	0	0	0	0	Inf	0.0286203	1
MSTRG.318865	--	chr14:87285329-87322880	10	5	0	6.00968	0	0	0	0	Inf	0.033042	1
MSTRG.328408	--	chr14:114787462-114788128	15	0	0	6.15631	0	0	0	0	Inf	0.0292668	1
MSTRG.336916	--	chr14:133203529-133203872	18	3	0	8.53085	0	0	0	0	Inf	0.0104073	1
MSTRG.341267	--	chr15:1223430-1223752	11	6	0	6.80119	0	0	0	0	Inf	0.0227162	1
MSTRG.362513	--	chr15:48939058-48942104	13	5	8	9.25707	0	0	0	0	Inf	0.00600761	1
MSTRG.387625	--	chr15:109497384-109511607	9	4	0	5.21816	0	0	0	0	Inf	0.0486775	1
MSTRG.396548	--	chr15:129632878-129633230	8	6	0	5.56993	0	0	0	0	Inf	0.0404847	1
MSTRG.408425	--	chr16:15046981-15047548	12	1	0	5.30614	0	0	0	0	Inf	0.046788	1
MSTRG.451364	--	chr17:38549179-38550220	13	2	0	6.09765	0	0	0	0	Inf	0.0323655	1
MSTRG.4524	--	chr1:12165808-12168568	15	0	0	6.15631	0	0	0	0	Inf	0.0292668	1
MSTRG.4525	--	chr1:12167860-12168517	12	2	0	5.68723	0	0	0	0	Inf	0.0393836	1
MSTRG.463890	--	chr18:4323824-4324473	13	2	0	6.09765	0	0	0	0	Inf	0.0323655	1
MSTRG.475673	--	chr18:35578430-35625996	12	12	0	9.49818	0	0	0	0	Inf	0.00654422	1
MSTRG.477700	--	chr18:43147684-43163546	8	6	0	5.56993	0	0	0	0	Inf	0.0404847	1
MSTRG.486241	--	chr2:10568605-10586628	16	3	0	7.71001	0	0	0	0	Inf	0.0152421	1
MSTRG.494392	--	chr2:28867939-28868401	13	0	0	5.33546	0	0	0	0	Inf	0.044	1
MSTRG.505987	--	chr2:55362575-55363000	11	4	0	6.039	0	0	0	0	Inf	0.032814	1
MSTRG.507591	--	chr2:61282189-61282748	12	4	0	6.44942	0	0	0	0	Inf	0.0270741	1
MSTRG.533302	--	chr2:127236885-127237634	8	9	0	6.71322	0	0	0	0	Inf	0.0231947	1
MSTRG.548108	--	chr3:19586859-19587353	18	3	0	8.53085	0	0	0	0	Inf	0.0104073	1
MSTRG.560550	--	chr3:46306064-46306942	17	0	4	7.98521	0	0	0	0	Inf	0.0120122	1
MSTRG.582214	--	chr3:98405252-98406031	27	1	0	11.4624	0	0	0	0	Inf	0.00259535	1
MSTRG.583104	--	chr3:94905435-94906959	10	5	0	6.00968	0	0	0	0	Inf	0.033042	1
MSTRG.585263	--	chr3:105404252-105404773	13	1	0	5.71656	0	0	0	0	Inf	0.0379787	1
MSTRG.586032	--	chr3:107691373-107691626	16	4	0	8.09111	0	0	0	0	Inf	0.0128246	1
MSTRG.597820	--	chr3:132080607-132081186	17	6	0	9.26372	0	0	0	0	Inf	0.00752416	1
MSTRG.612547	--	chr4:31582990-31583474	1	6	8	4.71312	0	0	0	0	Inf	0.0452985	1
MSTRG.631689	--	chr4:71613130-71627723	21	3	0	9.76211	0	0	0	0	Inf	0.0058725	1
MSTRG.641940	--	chr4:95816802-95851859	13	3	0	6.47875	0	0	0	0	Inf	0.0268891	1
MSTRG.644225	--	chr4:101200995-101246368	10	3	0	5.24749	0	0	0	0	Inf	0.0483555	1
MSTRG.649568	--	chr4:115190638-115230015	15	5	0	8.06178	0	0	0	0	Inf	0.0129135	1
MSTRG.652294	--	chr4:122043547-122101259	9	12	0	8.26692	0	0	0	0	Inf	0.0113085	1
MSTRG.657944	--	chr5:5522940-5523214	20	0	0	8.20841	0	0	0	0	Inf	0.0111342	1
MSTRG.658766	--	chr5:6331388-6390539	15	0	0	6.15631	0	0	0	0	Inf	0.0292668	1
MSTRG.686918	--	chr5:81543815-81544494	6	13	0	7.41676	0	0	0	0	Inf	0.0164178	1
MSTRG.687693	--	chr5:85517761-85571222	13	0	0	5.33546	0	0	0	0	Inf	0.044	1
MSTRG.691368	--	chr5:93625027-93625702	13	0	0	5.33546	0	0	0	0	Inf	0.044	1
MSTRG.706001	--	chr6:24280237-24280654	0	14	0	5.33533	0	0	0	0	Inf	0.0407115	1
MSTRG.737753	--	chr6:102432593-102433135	10	8	0	7.15296	0	0	0	0	Inf	0.019096	1
MSTRG.743835	--	chr6:116001692-116002149	7	7	0	5.54061	0	0	0	0	Inf	0.0407658	1
MSTRG.763838	--	chr6:164350835-164351332	6	9	0	5.89238	0	0	0	0	Inf	0.0339782	1
MSTRG.770201	--	chr7:9236805-9237430	11	4	0	6.039	0	0	0	0	Inf	0.032814	1
MSTRG.775412	--	chr7:23633537-23644586	7	9	0	6.3028	0	0	0	0	Inf	0.0280262	1
MSTRG.775788	--	chr7:24550694-24650910	13	1	0	5.71656	0	0	0	0	Inf	0.0379787	1
MSTRG.779942	--	chr7:35579901-35586177	16	0	0	6.56673	0	0	0	0	Inf	0.0240143	1
MSTRG.794425	--	chr7:71437482-71438183	7	14	0	8.20827	0	0	0	0	Inf	0.0114691	1
MSTRG.8152	--	chr1:23688960-23689493	14	0	0	5.74588	0	0	0	0	Inf	0.0358257	1
MSTRG.828584	--	chr8:18583779-18597229	7	6	0	5.15951	0	0	0	0	Inf	0.0493272	1
MSTRG.836402	--	chr8:42762552-42762925	14	4	0	7.27026	0	0	0	0	Inf	0.0185654	1
MSTRG.840766	--	chr8:51127720-51128224	14	0	0	5.74588	0	0	0	0	Inf	0.0358257	1
MSTRG.852731	--	chr8:77386617-77421140	24	2	0	10.6123	0	0	0	0	Inf	0.00388836	1
MSTRG.869917	--	chr8:125610034-125617570	16	0	0	6.56673	0	0	0	0	Inf	0.0240143	1
MSTRG.870017	--	chr8:125660335-125660874	15	7	0	8.82397	0	0	0	0	Inf	0.00910445	1
MSTRG.88525	--	chr1:210742630-210743417	5	9	0	5.48196	0	0	0	0	Inf	0.0413345	1
MSTRG.887036	--	chr9:36360802-36361622	13	11	0	9.52751	0	0	0	0	Inf	0.00649523	1
MSTRG.891210	--	chr9:46750364-46820649	4	11	1	6.08574	0	0	0	0	Inf	0.0295254	1
MSTRG.898236	--	chr9:62059778-62060608	15	4	0	7.68068	0	0	0	0	Inf	0.0154048	1
MSTRG.902108	--	chr9:68597148-68598566	10	5	0	6.00968	0	0	0	0	Inf	0.033042	1
MSTRG.91039	--	chr1:216274752-216275396	8	9	0	6.71322	0	0	0	0	Inf	0.0231947	1
MSTRG.92469	--	chr1:220335719-220336241	12	0	1	5.17706	0	0	0	0	Inf	0.0476912	1
MSTRG.928394	--	chr9:138806431-138806786	11	6	0	6.80119	0	0	0	0	Inf	0.0227162	1
MSTRG.928520	--	chr9:138973699-138974385	20	0	0	8.20841	0	0	0	0	Inf	0.0111342	1
MSTRG.928766	--	chrAEMK02000123.1:5199-21015	15	1	0	6.5374	0	0	0	0	Inf	0.0253184	1
MSTRG.930353	--	chrAEMK02000179.1:1477-10855	9	4	0	5.21816	0	0	0	0	Inf	0.0486775	1
MSTRG.931081	--	chrAEMK02000223.1:17842-48983	14	6	0	8.03245	0	0	0	0	Inf	0.0130032	1
MSTRG.931678	--	chrAEMK02000251.1:41222-49578	13	1	0	5.71656	0	0	0	0	Inf	0.0379787	1
MSTRG.932122	--	chrAEMK02000258.1:224973-225338	6	7	0	5.13019	0	0	0	0	Inf	0.0496547	1
MSTRG.938281	--	chrAEMK02000408.1:604937-605717	13	0	0	5.33546	0	0	0	0	Inf	0.044	1
MSTRG.940009	--	chrAEMK02000449.1:630852-653623	15	4	0	7.68068	0	0	0	0	Inf	0.0154048	1
MSTRG.944419	--	chrAEMK02000528.1:16059-48511	12	1	0	5.30614	0	0	0	0	Inf	0.046788	1
MSTRG.945534	--	chrAEMK02000569.1:1067482-1098439	7	0	17	7.15721	0	0	0	0	Inf	0.0121919	1
MSTRG.961179	--	chrX:29406480-29406810	4	10	0	5.45263	0	0	0	0	Inf	0.0416222	1
MSTRG.969347	--	chrX:25432272-25432742	4	4	6	4.67816	0	0	0	0	Inf	0.0499079	1
MSTRG.203809	--	chr13:10531554-10536832	0	0	0	0	11	12	0	8.07657	#NAME?	0.026377	1
MSTRG.349265	--	chr15:21003669-21003969	0	0	0	0	10	8	0	6.46158	#NAME?	0.0496833	1
MSTRG.588405	--	chr3:113086503-113138725	0	0	0	0	0	20	0	6.05526	#NAME?	0.0473006	1
MSTRG.785790	--	chr7:48364292-48364686	0	0	0	0	14	4	0	6.86631	#NAME?	0.0477941	1
MSTRG.872146	--	chr8:135197155-135197647	0	0	0	0	14	5	0	7.16908	#NAME?	0.042394	1
MSTRG.935672	--	chrAEMK02000361.1:1189713-1260644	0	0	0	0	6	15	0	6.96513	#NAME?	0.0358168	1
