# Supplementary material for: Transcriptomic Analysis of Coding Genes and Non-Coding RNAs Reveals Complex Regulatory Networks Underlying the Black Back and White Belly Coat Phenotype in Chinese Wuzhishan Pigs
Source: Genes (Basel). 2019 Mar 7;10(3):201. doi: 10.3390/genes10030201 (PMC6470719; doi:10.3390/genes10030201)
Supplement: Supplementary file 1 [file genes-10-00201-s001.zip › Table S6 Differentially expressed miRNAs in white skin and black skin.xls]

## Sheet: Sheet1
Differentially expressed miRNAs in white skin and black skin
miRNA	WW_readcount	WW_normalize	WB_readcount	WB_normalize	log2FoldChange	pval	padj
Novel_45	0	1.65433	29771	32794	-14.2749	0	0
Novel_32	0	1.65433	5303	5841.48	-11.7859	0	0
Novel_0	0	1.65433	550	605.848	-8.51657	1.46e-74	5.01e-75
Novel_25	0	1.65433	56	61.6864	-5.22064	2.52e-10	4.71e-11
Novel_33	0	1.65433	48	52.874	-4.99824	5.63e-09	1.01e-09
ssc-miR-212	0	0.0664627	15	1.79476	-4.7551	0.000113599	3.99e-05
Novel_52	0	1.65433	23	25.3355	-3.93684	0.000134062	1.84e-05
ssc-miR-652	2	0.265851	28	3.35021	-3.65556	9.36e-07	3.69e-07
ssc-miR-325	0	0.0664627	7	0.837553	-3.65556	0.0141927	0.00450664
Novel_5	0	1.65433	15	16.5231	-3.32017	0.00380047	0.000489061
Novel_62	0	1.65433	14	15.4216	-3.22064	0.00578919	0.000722404
ssc-miR-17-3p	1	0.132925	10	1.1965	-3.17014	0.00569296	0.00189288
ssc-miR-487b	1	0.132925	9	1.07685	-3.01813	0.0103487	0.00335312
ssc-miR-9860-5p	1	0.132925	9	1.07685	-3.01813	0.0103487	0.00335312
ssc-miR-374b-5p	867	115.246	7259	868.543	-2.91388	0	0
ssc-miR-376c	3	0.398776	25	2.99126	-2.9071	2.72e-05	9.97e-06
Novel_19	0	1.65433	11	12.117	-2.87271	0.0204836	0.00240999
ssc-miR-210	156	20.7364	1106	132.333	-2.67394	2.13e-157	2.02e-157
ssc-miR-7135-3p	1	0.132925	7	0.837553	-2.65556	0.0341271	0.0102231
ssc-miR-7137-3p	1	0.132925	7	0.837553	-2.65556	0.0341271	0.0102231
ssc-miR-374b-3p	19	2.52558	129	15.4349	-2.61151	2.02e-19	1.03e-19
ssc-miR-27b-3p	87525	11634.3	592618	70907	-2.60754	0	0
ssc-miR-199b-5p	26418	3511.62	171613	20533.6	-2.54778	0	0
ssc-miR-664-3p	45	5.98164	290	34.6986	-2.53627	2.45e-40	1.54e-40
ssc-miR-205	11146	1481.59	71020	8497.58	-2.51991	0	0
ssc-miR-29c	35	4.65239	217	25.9642	-2.48048	6.81e-30	3.83e-30
ssc-miR-30b-5p	1743	231.689	10797	1291.87	-2.4792	0	0
ssc-miR-339	545	72.4443	2901	347.106	-2.26043	0	0
ssc-miR-181c	29	3.85484	154	18.4262	-2.25702	1.44e-19	7.41e-20
ssc-miR-9784-5p	1	0.132925	5	0.598252	-2.17014	0.111469	0.031323
ssc-miR-221-3p	1482	196.995	7250	867.466	-2.13865	0	0
ssc-miR-362	200	26.5851	954	114.147	-2.1022	5.33e-103	4.4e-103
ssc-miR-4334-3p	1160	154.193	5436	650.42	-2.07663	0	0
ssc-miR-339-5p	1160	154.193	5436	650.42	-2.07663	0	0
ssc-miR-107	711	94.51	3274	391.736	-2.05134	0	0
ssc-miR-532-3p	82	10.8999	369	44.151	-2.01813	5.95e-39	3.67e-39
ssc-miR-582	9	1.19633	40	4.78602	-2.00021	1.93e-05	7.15e-06
ssc-miR-376a-5p	3	0.398776	13	1.55546	-1.96369	0.0160907	0.00503381
ssc-miR-769-5p	241	32.035	1015	121.445	-1.92258	1.19e-97	9.59e-98
ssc-miR-424-5p	715	95.0417	2997	358.593	-1.91571	4.62e-283	5.24e-283
ssc-miR-2320-5p	27	3.58899	110	13.1616	-1.87468	1.14e-11	5.06e-12
ssc-miR-34c	10	1.32925	40	4.78602	-1.84821	5.04e-05	1.8e-05
ssc-miR-199a-5p	51289	6817.61	203912	24398.2	-1.83943	0	0
ssc-miR-708-5p	519	68.9883	2041	244.207	-1.82368	4.13e-181	4.1e-181
ssc-miR-190a	28	3.72191	107	12.8026	-1.78232	9.97e-11	4.4e-11
ssc-miR-100	42676	5672.72	163077	19512.2	-1.78227	0	0
ssc-miR-328	196	26.0534	745	89.1396	-1.7746	6.39e-65	4.56e-65
ssc-miR-323	89	11.8304	338	40.4419	-1.77336	2.22e-30	1.26e-30
ssc-miR-29a	1930	256.546	7288	872.013	-1.76513	0	0
ssc-miR-126-5p	641	85.2052	2419	289.435	-1.76422	8.49e-205	8.99e-205
ssc-miR-125b	14198	1887.27	53491	6400.22	-1.76182	0	0
ssc-miR-1296-5p	14	1.86096	52	6.22183	-1.74129	9.15e-06	3.5e-06
ssc-miR-181d-5p	283	37.6179	1048	125.394	-1.73697	5.85e-88	4.64e-88
ssc-miR-15b	394	52.3726	1451	173.613	-1.72899	2.83e-120	2.43e-120
ssc-miR-1277	3	0.398776	11	1.31616	-1.72268	0.0428584	0.0126595
ssc-miR-374a-5p	2831	376.312	10270	1228.81	-1.70726	0	0
ssc-miR-99b	3844	510.965	13929	1666.61	-1.70562	0	0
ssc-miR-491	21	2.79143	76	9.09344	-1.70382	1.28e-07	5.17e-08
ssc-miR-21	177627	23611.1	641793	76790.8	-1.70147	0	0
ssc-miR-199a-3p	172835	22974.2	615903	73693.1	-1.68152	0	0
ssc-miR-199b-3p	172835	22974.2	615903	73693.1	-1.68152	0	0
ssc-miR-15a	132	17.5462	468	55.9964	-1.67418	2.49e-38	1.52e-38
ssc-miR-182	14020	1863.61	47802	5719.53	-1.61779	0	0
ssc-miR-143-5p	1185	157.517	4036	482.909	-1.61625	6.77e-301	7.82e-301
ssc-miR-345-5p	10	1.32925	34	4.06812	-1.61374	0.000677013	0.000232404
ssc-miR-16	3211	426.823	10770	1288.64	-1.59413	0	0
ssc-miR-331-3p	43	5.71579	144	17.2297	-1.59187	4.33e-12	1.94e-12
ssc-miR-222	554	73.6407	1809	216.448	-1.55544	9.61e-129	8.47e-129
ssc-miR-497	431	57.2908	1402	167.75	-1.54994	1.04e-99	8.48e-100
ssc-miR-181b	1734	230.493	5601	670.162	-1.53979	0	0
ssc-miR-676-3p	287	38.1496	916	109.6	-1.52251	3.84e-64	2.71e-64
ssc-miR-340	2466	327.794	7840	938.06	-1.51689	0	0
ssc-miR-376a-3p	63	8.3743	199	23.8104	-1.50755	5.11e-15	2.46e-15
ssc-miR-374a-3p	1549	205.901	4826	577.433	-1.4877	0	0
ssc-miR-450b-5p	5605	745.047	17236	2062.3	-1.46885	0	0
ssc-miR-23a	14405	1914.79	44169	5284.84	-1.46467	0	0
ssc-miR-455-3p	424	56.3604	1299	155.426	-1.46347	3.73e-85	2.93e-85
ssc-miR-148b-5p	166	22.0656	507	60.6628	-1.45901	3.57e-34	2.12e-34
ssc-miR-365-3p	389	51.708	1188	142.145	-1.4589	1.1e-77	8.24e-78
ssc-miR-27a	14843	1973.01	44890	5371.11	-1.44482	0	0
ssc-miR-18a	42	5.58287	127	15.1956	-1.44458	1.4e-09	6.06e-10
ssc-miR-324	7	0.930478	21	2.51266	-1.43317	0.0143815	0.00454387
ssc-miR-9843-3p	84	11.1657	251	30.0323	-1.42744	3.27e-17	1.62e-17
ssc-miR-23b	8878	1180.11	26492	3169.78	-1.42546	0	0
ssc-miR-145-5p	6135	815.497	18212	2179.07	-1.41796	0	0
ssc-miR-365-5p	23	3.05728	68	8.13623	-1.41211	1.33e-05	5.02e-06
ssc-miR-221-5p	414	55.0311	1222	146.213	-1.40975	6.13e-76	4.53e-76
ssc-miR-30a-3p	615	81.7491	1803	215.73	-1.39995	5.42e-110	4.53e-110
ssc-miR-186	3927	521.998	11375	1361.02	-1.38258	0	0
ssc-miR-9841-3p	26	3.45606	75	8.97379	-1.37659	7.23e-06	2.78e-06
ssc-miR-30e-5p	3067	407.682	8834	1056.99	-1.37445	0	0
ssc-miR-9-1	355	47.1885	1013	121.206	-1.36095	4.59e-60	3.1e-60
ssc-miR-9-2	355	47.1885	1013	121.206	-1.36095	4.59e-60	3.1e-60
ssc-miR-9	355	47.1885	1013	121.206	-1.36095	4.59e-60	3.1e-60
ssc-miR-142-5p	1141	151.668	3233	386.83	-1.35078	2.16e-185	2.21e-185
ssc-miR-7144-5p	6	0.797552	17	2.03406	-1.35071	0.0352613	0.0105132
ssc-miR-139-3p	27	3.58899	76	9.09344	-1.34125	9.53e-06	3.62e-06
ssc-miR-381	5	0.664627	14	1.67511	-1.33364	0.0584899	0.0169611
ssc-miR-183	5766	766.448	16058	1921.35	-1.32586	0	0
ssc-miR-493-5p	314	41.7386	871	104.216	-1.32012	1.31e-49	8.61e-50
ssc-miR-339-3p	4	0.531702	11	1.31616	-1.30764	0.0985712	0.0280713
ssc-miR-7142-3p	44	5.84872	120	14.3581	-1.29567	6.06e-08	2.48e-08
ssc-miR-30c-5p	7156	951.214	19467	2329.24	-1.29201	0	0
ssc-miR-7137-5p	7	0.930478	19	2.27336	-1.28878	0.0318242	0.00962401
ssc-miR-125a	4756	632.193	12659	1514.66	-1.26055	0	0
ssc-miR-193a-3p	20	2.65851	53	6.34148	-1.2542	0.000448127	0.000154668
ssc-miR-574	925	122.956	2445	292.545	-1.25052	4.51e-125	3.92e-125
ssc-miR-30a-5p	16734	2224.37	43432	5196.66	-1.22419	0	0
ssc-miR-1343	51	6.7792	132	15.7939	-1.22018	5.93e-08	2.45e-08
ssc-miR-423-3p	1195	158.846	3067	366.968	-1.20803	3.26e-148	3.05e-148
ssc-miR-19a	27	3.58899	69	8.25588	-1.20185	0.000107635	3.8e-05
ssc-miR-10a-5p	14977	1990.82	38210	4571.85	-1.19941	0	0
ssc-miR-296-3p	69	9.17185	176	21.0585	-1.19912	6.66e-10	2.92e-10
ssc-miR-504	97	12.8938	247	29.5537	-1.19666	2.83e-13	1.3e-13
ssc-miR-127	9021	1199.12	22957	2746.82	-1.19578	0	0
ssc-miR-96-5p	1548	205.769	3926	469.748	-1.19086	5.71e-185	5.76e-185
ssc-miR-424-3p	192	25.5217	485	58.0305	-1.18509	3.19e-24	1.76e-24
ssc-miR-149	256	34.0289	639	76.4567	-1.16788	1.05e-30	5.98e-31
ssc-miR-429	755	100.359	1863	222.909	-1.15129	3.05e-84	2.36e-84
ssc-miR-31	109	14.4889	267	31.9467	-1.14072	2.72e-13	1.26e-13
ssc-miR-299	127	16.8815	311	37.2113	-1.1403	3.16e-15	1.53e-15
ssc-miR-450b-3p	34	4.51946	83	9.93099	-1.13579	4.9e-05	1.76e-05
ssc-miR-144	7	0.930478	17	2.03406	-1.12832	0.0675793	0.0194195
ssc-miR-628	37	4.91824	89	10.6489	-1.11449	3.46e-05	1.26e-05
ssc-miR-1306-5p	32	4.25361	76	9.09344	-1.09614	0.000159724	5.57e-05
ssc-miR-411	451	59.9494	1064	127.308	-1.08651	1.08e-44	6.98e-45
ssc-miR-29b	86	11.4316	202	24.1694	-1.08016	1.19e-09	5.16e-10
ssc-miR-28-5p	627	83.3442	1471	176.006	-1.07847	2.14e-60	1.49e-60
ssc-miR-30e-3p	2297	305.33	5227	625.413	-1.03444	4.54e-196	4.73e-196
ssc-miR-2483	62	8.24137	141	16.8707	-1.03356	9.5e-07	3.72e-07
ssc-miR-505	135	17.9449	307	36.7327	-1.03349	4.74e-13	2.17e-13
ssc-miR-10a-3p	86	11.4316	195	23.3318	-1.02928	9.2e-09	3.95e-09
ssc-miR-378b-3p	604	80.2869	1365	163.323	-1.02449	8.55e-52	5.65e-52
ssc-miR-150	285	37.8837	644	77.0549	-1.02431	2.51e-25	1.4e-25
ssc-miR-450c-3p	71	9.4377	160	19.1441	-1.02039	2.38e-07	9.57e-08
ssc-miR-155-5p	510	67.792	1148	137.359	-1.01876	1.87e-43	1.2e-43
ssc-miR-7134-5p	170	22.5973	382	45.7065	-1.01625	1.76e-15	8.62e-16
Novel_24	22	72.7903	133	146.505	-1.00913	9.24e-05	1.36e-05
ssc-miR-361-3p	1030	136.913	2303	275.555	-1.00908	4.74e-84	3.63e-84
Novel_31	6	19.8519	9	9.91388	1.00176	0.152586	0.0149604
Novel_37	1489	4926.58	2201	2424.49	1.0229	1.03e-116	4.72e-117
ssc-miR-215	99	13.1596	49	5.86287	1.16644	1.8e-06	7.02e-07
ssc-miR-151-3p	55804	7417.77	26987	3229.01	1.19989	0	0
Novel_58	145	479.754	184	202.684	1.24307	5.77e-17	1.32e-17
ssc-miR-206	252	33.4972	115	13.7598	1.28358	2.14e-16	1.05e-16
Novel_53	45	148.889	55	60.5848	1.29721	1.44e-06	2.37e-07
ssc-miR-122	67	8.906	30	3.58951	1.31099	1.67e-05	6.23e-06
Novel_3	172	569.088	204	224.715	1.34056	4.19e-22	1.23e-22
ssc-miR-148a-3p	3562411	473535	1451097	173624	1.4475	0	0
ssc-let-7f	1004419	133513	403572	48287.6	1.46725	0	0
Novel_14	120	397.038	115	126.677	1.64812	4.93e-21	1.35e-21
Novel_2	487	1611.31	463	510.014	1.65963	5.55e-81	2.08e-81
Novel_49	135746	449136	98600	108612	2.04797	0	0
Novel_60	11	36.3952	7	7.7108	2.23879	0.000476861	6.33e-05
ssc-miR-1	97795	12999.4	19504	2333.66	2.47778	0	0
Novel_36	10	33.0865	0	0.550771	5.90865	3.25e-06	5.15e-07
Novel_7	14	46.3211	0	0.550771	6.39407	4.29e-08	7.36e-09
Novel_38	20	66.173	0	0.550771	6.90865	9.7e-11	1.9e-11
Novel_23	25	82.7163	0	0.550771	7.23057	7.97e-13	1.64e-13
Novel_26	32	105.877	0	0.550771	7.58672	1.32e-15	2.86e-16
Novel_1	1004	3321.89	0	0.550771	12.5583	3.1e-215	1.82e-215
Novel_44	7059	23355.8	0	0.550771	15.372	0	0
